# Supplementary material for: Comparative Transcriptome Analysis Reveals the Transcriptional Alterations in Growth- and Development-Related Genes in Sweet Potato Plants Infected and Non-Infected by SPFMV, SPV2, and SPVG
Source: Int J Mol Sci. 2019 Feb 26;20(5):1012. doi: 10.3390/ijms20051012 (PMC6429102; doi:10.3390/ijms20051012)
Supplement: Supplementary file 1 [file ijms-20-01012-s001.zip]

Archive with 11 entries (10 files):
- Supplementary Files/
- Supplementary Files/Table 5S.doc
- Supplementary Files/Table 6S.doc
- Supplementary Files/Table 7S.doc
- Supplementary Files/Table 8S.doc
- Supplementary Files/Table S1.doc
- Supplementary Files/Table S10.doc
- Supplementary Files/Table S2.doc
- Supplementary Files/Table S3.doc
- Supplementary Files/Table S4.doc
- Supplementary Files/Table S9.xls
