# Supplementary material for: Comparative Transcriptome Analysis Reveals the Transcriptional Alterations in Growth- and Development-Related Genes in Sweet Potato Plants Infected and Non-Infected by SPFMV, SPV2, and SPVG
Source: Int J Mol Sci. 2019 Feb 26;20(5):1012. doi: 10.3390/ijms20051012 (PMC6429102; doi:10.3390/ijms20051012)
Supplement: Supplementary file 1 [file ijms-20-01012-s001.zip › Supplementary Files/Table S9.xls]

## Sheet: Leaf
ID	FPKM.Leaf-VCSP1	FPKM.Leaf-VCSP2	FPKM.Leaf-VCSP3	FPKM.Leaf-VFSP1	FPKM.Leaf-VFSP2	FPKM.Leaf-VFSP3	fc	log2FC	pval	qval	regulation	RefName	geneType	chromosome	start	end	description
MSTRG.27574	2.51967	2.20159	1.57848	0.090648	0.072448	0.130079	4.43005	2.14732	9.31e-08	0.00187606	up	Gene:G22318|TU36482(2.6)	UNKNOWN	chr3	7737067	7738389	-
MSTRG.16150	31.1271	30.4318	29.44	3.09153	3.11311	3.15303	8.22384	3.03981	2.26e-07	0.0022768	up	Gene:G13131|TU21516(8.1)	UNKNOWN	chr13	36277299	36277531	PREDICTED:_glutathione_S-transferase_T1-like_[Nicotiana_tomentosiformis]
MSTRG.24812	19.557	18.835	16.868	4.20473	4.17519	4.2894	4.57245	2.19297	3.53e-07	0.0028423	up	Gene:G20190|TU33016(0.8)	UNKNOWN	chr2	21479496	21479773	-
MSTRG.16487	15.8744	13.3119	8.82851	0.921653	0.851342	1.04323	15.2864	3.93417	4.51e-07	0.00302769	up	Gene:G13464|TU22024(30.9)	UNKNOWN	chr13	40350379	40486041	-
MSTRG.43952	297.752	305.013	319.273	0.0827977	0.0649281	0.0231292	261.41	8.03017	1.04e-06	0.00408676	up	Gene:G35588|TU58356(44.5)	UNKNOWN	chr8	2666214	2667826	Cysteine_protease_inhibitor_Fragment
MSTRG.37389	51.7388	50.1629	45.9354	0.0472804	0.0196325	0.0226009	57.6969	5.85042	1.22e-06	0.00408676	up	Gene:G30119|TU49345(3.3)	UNKNOWN	chr5	38520300	38525282	PREDICTED:_histone-lysine_N-methyltransferase,_H3_lysine-9_specific_SUVH6-like_[Solanum_lycopersicum]
MSTRG.26412	113.117	105.736	85.299	2.06769	2.01494	2.0777	50.2389	5.65073	1.39e-06	0.00428763	up	Gene:G21431|TU35025(1.2)	UNKNOWN	chr2	42823409	42823940	PREDICTED:_uncharacterized_protein_LOC104093651_[Nicotiana_tomentosiformis]
MSTRG.47113	63.0041	57.7855	47.0081	21.8287	21.5637	22.8462	3.75249	1.90785	1.89e-06	0.00428763	up	Gene:G38363|TU62882(65.8)	UNKNOWN	chr9	3072551	3075400	PREDICTED:_60S_ribosomal_protein_L4-1-like_[Solanum_lycopersicum]
MSTRG.16895	6.40628	6.04951	5.31659	0.0675367	0.0768107	0.11244	8.06421	3.01153	2.26e-06	0.00428763	up	Gene:G13843|TU22614(0.6)	UNKNOWN	chr14	3238461	3239643	Somatic_embryogenesis_receptor-like_kinase_1_n=1_Tax=Ageratina_adenophora_RepID=
MSTRG.54676	213.347	190.52	158.196	13.0713	12.5339	13.268	20.5944	4.36418	2.33e-06	0.00428763	up	Gene:G43138|TU70196(39.3)	UNKNOWN	scaffold19221	58	1356	PREDICTED:_transcription_factor_bHLH149-like_[Nicotiana_tomentosiformis]
MSTRG.238	534.652	498.868	455.217	87.2431	86.245	88.0867	7.06648	2.82099	2.34e-06	0.00428763	up	Gene:G154|TU256(9.5)	UNKNOWN	chr1	3439185	3442886	PREDICTED:_dehydrodolichyl_diphosphate_synthase_2-like_[Solanum_tuberosum]
MSTRG.10520	46.0111	44.835	43.3618	0	0	0.047543	49.3529	5.62506	2.39e-06	0.00428763	up	Gene:G8558|TU14071(10.2)	UNKNOWN	chr12	12084303	12084743	Proteinase_inhibitor_SPLTI-2_n=1_Tax=Ipomoea_batatas_RepID=
MSTRG.10298	159.314	147.256	121.192	22.4061	22.6423	23.1291	8.94433	3.16097	2.53e-06	0.00428763	up	Gene:G8280|TU13625(82.5)	UNKNOWN	chr12	9329390	9330652	PREDICTED:_universal_stress_protein_A-like_protein_[Nicotiana_sylvestris]
MSTRG.7668	80.3554	78.6959	74.2927	13.5206	13.2832	13.7638	6.10848	2.61081	2.55e-06	0.00428763	up	Gene:G6348|TU10467(49.9)	UNKNOWN	chr11	15027512	15030516	PREDICTED:_4-coumarate--CoA_ligase-like_10_[Nicotiana_tomentosiformis]
MSTRG.39359	370.952	361.325	333.39	176.247	175.157	177.283	2.35034	1.23287	2.68e-06	0.00431934	up	Gene:G31906|TU52321(684.1)	UNKNOWN	chr6	16053908	16057536	PREDICTED:_ubiquitin-conjugating_enzyme_E2_28-like_[Sesamum_indicum]
MSTRG.52215	1377.56	1302.13	1076.67	93.0213	93.4686	98.3819	18.8553	4.2369	2.88e-06	0.00433778	up	Gene:G41734|TU68224(27.0)	UNKNOWN	scaffold14487	2466	3727	24_kDa_vacuolar_protein_VP24_n=1_Tax=Ipomoea_batatas_RepID=
MSTRG.44565	13.2022	12.7321	11.4264	0.662512	0.649369	0.725931	9.81676	3.29525	2.95e-06	0.00433778	up	Gene:G36130|TU59252(3.3)	UNKNOWN	chr8	8355957	8359742	L04_[Solanum_lycopersicum]
MSTRG.28307	18.9213	19.5162	22.4089	0.042929	0.065391	0.011192	15.9103	3.99189	3.27e-06	0.00433778	up	Gene:G23003|TU37640(2.1)	UNKNOWN	chr3	15915739	15917790	PREDICTED:_gamma-glutamyl_hydrolase_2-like_[Sesamum_indicum]
MSTRG.4542	1792.95	1626.64	1380.25	11.0616	10.1618	11.0046	198.747	7.63479	3.34e-06	0.00433778	up	Gene:G3755|TU6190(0.4)	UNKNOWN	chr10	22055180	22056029	PREDICTED:_non-specific_lipid-transfer_protein_1_{ECO:0000303|PubMed:19958316}-like_[Nicotiana_tomentosiformis]
MSTRG.53572	4.55079	4.2569	3.85752	1.06308	1.04147	1.08711	3.05972	1.6134	3.66e-06	0.00437271	up	Gene:G42530|TU69348(0.7)	UNKNOWN	scaffold1695	101592	104556	purple_acid_phosphatase_[Nicotiana_tabacum]
MSTRG.55737	1768.56	1640.43	1415.66	317.882	319.365	334.472	6.84997	2.7761	4.08e-06	0.00437271	up	Gene:G43711|TU70986(305.4)	UNKNOWN	scaffold2125	48486	49867	PREDICTED:_vacuolar-processing_enzyme-like_[Nicotiana_sylvestris]
MSTRG.6131	13.3837	12.9874	12.1375	0	0	0.046729	15.6797	3.97083	4.22e-06	0.00437271	up	Gene:G4935|TU8139(1.0)	UNKNOWN	chr10	42350838	42352134	PREDICTED:_uncharacterized_protein_LOC104225020_[Nicotiana_sylvestris]
MSTRG.35606	114.618	120.424	123.64	12.627	12.5821	12.4911	8.03021	3.00544	4.25e-06	0.00437271	up	Gene:G28892|TU47386(13.8)	UNKNOWN	chr5	16563280	16564234	PREDICTED:_uncharacterized_protein_LOC105174459_isoform_X1_[Sesamum_indicum]
MSTRG.27199	49.8248	49.9664	42.8484	0	0	0	60.843	5.92702	4.93e-06	0.00437271	up	Gene:G22018|TU35989(3.3)	UNKNOWN	chr3	2090244	2092153	-
MSTRG.38863	283.951	268.991	249.203	0.030445	0.047749	0.136075	306.535	8.25991	5.34e-06	0.00437271	up	Gene:G31461|TU51586(4.9)	UNKNOWN	chr6	9371953	9373653	PREDICTED:_vignain-like_[Solanum_tuberosum]
MSTRG.33476	2.45413	2.1585	1.62681	0.0912807	0.0976557	0.122395	4.12306	2.04371	5.4e-06	0.00437271	up	Gene:G27100|TU44479(5.8)	UNKNOWN	chr4	37835098	37836850	PREDICTED:_probable_polygalacturonase_isoform_X1_[Nicotiana_sylvestris]
MSTRG.51269	34.7465	33.7998	27.4339	0.033405	0	0.031993	45.5336	5.50886	5.57e-06	0.00437271	up	Gene:G41176|TU67385(4.0)	UNKNOWN	scaffold1271	179342	181097	PREDICTED:_malate_synthase,_glyoxysomal_[Solanum_lycopersicum]
MSTRG.16835	1915.67	988.824	241.128	5.51533	5.59698	7.13885	2224.63	11.1193	5.61e-06	0.00437271	up	Gene:G13622|TU22283(106.7)	UNKNOWN	chr14	2809809	2844184	Sporamin_A_n=1_Tax=Ipomoea_batatas_RepID=
MSTRG.64173	444.876	414.957	306.4	10.5985	10.8033	11.3559	56.6038	5.82283	5.86e-06	0.00437271	up	Gene:G47899|TU76978(5.1)	UNKNOWN	scaffold6880	7851	9380	psi14B_protein_[Nicotiana_tabacum]
MSTRG.24988	59.7313	54.7641	54.46	0	0	0	63.9771	5.99948	5.88e-06	0.00437271	up	Gene:G20311|TU33194(8.1)	UNKNOWN	chr2	24191178	24192560	PREDICTED:_senescence-specific_cysteine_protease_SAG39-like_[Sesamum_indicum]
MSTRG.2266	218.851	201.481	169.63	65.4544	63.3218	66.9738	4.31145	2.10817	5.92e-06	0.00437271	up	Gene:G1948|TU3248(116.3)	UNKNOWN	chr1	29291916	29292886	PREDICTED:_low-temperature-induced_cysteine_proteinase_[Sesamum_indicum]
MSTRG.7319	20.5462	21.1875	20.4752	0.0959125	0.126278	0.0953387	19.8538	4.31134	6.1e-06	0.00437271	up	Gene:G5931|TU9782(0.8)	UNKNOWN	chr11	11700866	11701973	PREDICTED:_cellulose_synthase-like_protein_E1-like_[Solanum_tuberosum]
MSTRG.7686	18.5173	17.2032	15.0519	3.00257	3.07026	3.10741	5.82524	2.54232	6.19e-06	0.00437271	up	Gene:G6329|TU10442(4.0)	UNKNOWN	chr11	14994653	14995121	PREDICTED:_uncharacterized_protein_At2g38710-like_[Sesamum_indicum]
MSTRG.31552	1804.38	1662.76	1499.57	0.433267	0.571351	0.459934	1419.17	10.4708	6.56e-06	0.00455531	up	Gene:G25650|TU42117(1.4)	UNKNOWN	chr4	12455046	12455529	Lipid_transfer_protein_1_n=1_Tax=Tamarix_hispida_RepID=
MSTRG.61254	9.9953	9.14335	8.37668	0	0	0	12.6191	3.65754	6.9e-06	0.00462183	up	Gene:G46348|TU74672(2.5)	UNKNOWN	scaffold355	17605	19266	PREDICTED:_probable_protein_phosphatase_2C_51_[Nicotiana_tomentosiformis]
MSTRG.28780	10.6797	10.0874	9.40738	0.68426	0.636784	0.710018	7.79755	2.96302	7e-06	0.00462183	up	Gene:G23341|TU38184(1.6)	UNKNOWN	chr3	21567982	21571765	PREDICTED:_L-ascorbate_oxidase_homolog_[Nicotiana_tomentosiformis]
MSTRG.21073	9.73866	9.62324	9.39693	0.118054	0.134656	0.095935	9.85801	3.3013	7.78e-06	0.00491364	up	Gene:G17176|TU28095(4.1)	UNKNOWN	chr15	1898771	1911545	PREDICTED:_metacaspase-9_[Sesamum_indicum]
MSTRG.18247	10.2086	10.241	9.08557	0	0	0	12.7552	3.67301	8.08e-06	0.00491364	up	Gene:G14896|TU24294(1.0)	UNKNOWN	chr14	20238829	20240287	PREDICTED:_branched-chain-amino-acid_aminotransferase_2,_chloroplastic-like_[Nicotiana_sylvestris]
MSTRG.29999	2.56454	2.41246	2.05659	0.153952	0.162935	0.165383	3.59306	1.84521	8.17e-06	0.00491364	up	Gene:G24525|TU40203(13.6)	UNKNOWN	chr3	31657375	31660451	PREDICTED:_uncharacterized_protein_At4g26485-like_[Sesamum_indicum]
MSTRG.57619	71.0224	67.0421	58.2611	26.933	26.4054	27.8147	3.16127	1.6605	8.61e-06	0.00498709	up	Gene:G44661|TU72246(90.8)	UNKNOWN	scaffold25526	0	1185	PREDICTED:_40S_ribosomal_protein_SA_{ECO:0000255|HAMAP-Rule:MF_03015}-like_[Nicotiana_tomentosiformis]
MSTRG.21757	90.158	81.1216	66.6788	20.5375	20.0925	20.6358	5.70838	2.51308	8.77e-06	0.00498709	up	Gene:G17719|TU28979(38.3)	UNKNOWN	chr15	8823164	8824667	PREDICTED:_low-temperature-induced_cysteine_proteinase_[Sesamum_indicum]
MSTRG.51865	37.6706	33.9572	28.4003	6.84882	6.92557	7.31377	6.34068	2.66464	8.91e-06	0.00498709	up	Gene:G41553|TU67938(15.3)	UNKNOWN	scaffold13838	1340	3831	PREDICTED:_NAC_domain-containing_protein_78-like_[Nicotiana_tomentosiformis]
MSTRG.46330	239.293	222.051	192.71	0.177757	0.0809271	0.229913	261.886	8.03279	9.16e-06	0.00498709	up	Gene:G37829|TU61955(0.8)	UNKNOWN	chr8	36275189	36277882	PREDICTED:_patatin-like_protein_1_[Sesamum_indicum]
MSTRG.60021	7.24565	6.41059	4.34569	0.343173	0.32525	0.383454	9.67506	3.27427	9.48e-06	0.00498709	up	Gene:G45802|TU73857(4.2)	UNKNOWN	scaffold31458	559	1223	PREDICTED:_UDP-arabinose_4-epimerase_1_[Solanum_lycopersicum]
MSTRG.47571	41.6704	35.8111	26.4142	27.9784	27.2832	29.6181	2.28971	1.19517	9.69e-06	0.00498709	up	Gene:G38680|TU63405(2.0)	UNKNOWN	chr9	8844744	8845514	PREDICTED:_riboflavin_synthase_[Nicotiana_sylvestris]
MSTRG.25899	233.85	214.776	170.511	51.3149	50.3336	51.6482	6.25112	2.64412	9.91e-06	0.00498709	up	Gene:G21082|TU34476(27.8)	UNKNOWN	chr2	36036117	36036671	Dehydroascorbate_reductase_n=1_Tax=Ipomoea_batatas_RepID=
MSTRG.55243	42.8166	42.3929	36.5024	0.350122	0.337919	0.311765	39.1821	5.29212	1e-05	0.00498709	up	Gene:G43430|TU70587(0.5)	UNKNOWN	scaffold2033	109590	110095	PREDICTED:_15.7_kDa_heat_shock_protein,_peroxisomal_[Nicotiana_sylvestris]
MSTRG.10544	433.257	485.666	598.951	0.603573	0.468496	0.470039	208.8	7.70598	1.07e-05	0.00520886	up	Gene:G8561|TU14076(22.0)	UNKNOWN	chr12	12168689	12169434	PREDICTED:_glu_S.griseus_protease_inhibitor-like_[Nicotiana_sylvestris]
MSTRG.25852	47.4752	45.9043	34.1035	0.0279309	0.0175222	0.0936287	68.0346	6.0882	1.09e-05	0.00523411	up	Gene:G20981|TU34307(1.7)	UNKNOWN	chr2	35465809	35466066	PREDICTED:_major_allergen_Pru_ar_1-like_[Nicotiana_tomentosiformis]
MSTRG.18338	704.003	664.991	551.9	0.456531	0.275955	0.374514	671.798	9.39188	1.13e-05	0.00529217	up	Gene:G14970|TU24409(38.5)	UNKNOWN	chr14	21170160	21170796	Proteinase_inhibitor_n=1_Tax=Ipomoea_batatas_RepID=
MSTRG.37991	99.7804	92.6598	82.9061	16.4872	16.8994	17.3515	6.73127	2.75088	1.26e-05	0.00549232	up	Gene:G30657|TU50233(251.6)	UNKNOWN	chr6	655474	657044	PREDICTED:_arginine_decarboxylase-like_[Nicotiana_tomentosiformis]
MSTRG.30552	13.0446	12.0241	10.9448	0.140058	0.147828	0.213545	14.1038	3.81801	1.27e-05	0.00549232	up	Gene:G24597|TU40330(1.8)	UNKNOWN	chr4	1744304	1745949	unnamed_protein_product_[Nicotiana_tabacum]
MSTRG.14593	21.3721	19.1952	14.965	5.64032	5.74087	5.93092	4.66924	2.22319	1.28e-05	0.00549232	up	Gene:G11995|TU19717(4.4)	UNKNOWN	chr13	11179032	11179869	PREDICTED:_serine/threonine-protein_kinase_PBS1_[Sesamum_indicum]
MSTRG.29000	8.70449	8.08524	6.09238	0.840453	0.845582	0.936949	7.31687	2.87123	1.33e-05	0.00549232	up	Gene:G23511|TU38453(29.9)	UNKNOWN	chr3	24017338	24019576	PREDICTED:_cytochrome_b561_and_DOMON_domain-containing_protein_At5g47530-like_[Nicotiana_tomentosiformis]
MSTRG.9027	51.3384	48.6262	44.788	20.4318	20.6661	20.9929	2.74651	1.4576	1.37e-05	0.00549232	up	Gene:G7244|TU11929(27.4)	UNKNOWN	chr11	36877476	36879810	PREDICTED:_protein_phosphatase_2C_37-like_[Nicotiana_tomentosiformis]
MSTRG.23991	20.4351	18.6676	18.1875	0.127541	0.119307	0.163827	20.5216	4.35907	1.4e-05	0.00549232	up	Gene:G19540|TU31941(0.2)	UNKNOWN	chr2	8981034	8982020	chitinase_134_[Nicotiana_tabacum]
MSTRG.16381	14.3261	15.347	15.7913	0.087319	0.053136	0.048784	13.4478	3.7493	1.42e-05	0.00549232	up	Gene:G13273|TU21733(43.2)	UNKNOWN	chr13	39509419	39510645	Kunitz-type_trypsin_inhibitor_n=1_Tax=Ipomoea_batatas_RepID=
MSTRG.50939	274.698	249.569	204.476	181.332	176.467	185.804	2.04471	1.0319	1.45e-05	0.00549232	up	Gene:G40977|TU67098(45.1)	UNKNOWN	scaffold12145	1826	2655	PREDICTED:_ATP-dependent_zinc_metalloprotease_FTSH,_chloroplastic-like_[Sesamum_indicum]
MSTRG.53045	25.1707	25.0385	21.9991	3.33287	3.24986	3.36277	7.09964	2.82775	1.53e-05	0.00549232	up	Gene:G42220|TU68929(3.8)	UNKNOWN	scaffold1609	150613	152889	PREDICTED:_putative_ubiquitin-conjugating_enzyme_E2_38_isoform_X1_[Nicotiana_tomentosiformis]
MSTRG.29532	38.6923	38.3005	33.3725	4.31688	4.14879	4.35697	8.96079	3.16363	1.55e-05	0.00549232	up	Gene:G23912|TU39139(26.9)	UNKNOWN	chr3	28112190	28117713	PREDICTED:_elongation_factor_Ts,_mitochondrial_{ECO:0000255|HAMAP-Rule:MF_03135}_[Nicotiana_tomentosiformis]
MSTRG.57668	35.1135	32.3467	33.8764	0	0	0	35.6967	5.15772	1.56e-05	0.00549232	up	Gene:G44679|TU72268(0.4)	UNKNOWN	scaffold25696	795	2161	PREDICTED:_desiccation-related_protein_PCC13-62-like_[Solanum_tuberosum]
MSTRG.62974	45.6664	43.269	39.5493	0.069324	0	0	51.9567	5.69924	1.56e-05	0.00549232	up	Gene:G47237|TU76031(0.5)	UNKNOWN	scaffold5251	38101	38323	Cysteine_protease_n=1_Tax=Ipomoea_batatas_RepID=
MSTRG.56863	94.4399	85.0173	67.543	25.8147	25.0676	25.85	5.01838	2.32722	1.6e-05	0.00549232	up	Gene:G44284|TU71751(24.3)	UNKNOWN	scaffold2366	39388	40799	PREDICTED:_uncharacterized_protein_LOC102584034_[Solanum_tuberosum]
MSTRG.20284	48.2153	43.8591	33.8924	17.9076	17.3484	18.203	3.75444	1.9086	1.62e-05	0.00549232	up	Gene:G16473|TU26913(36.6)	UNKNOWN	chr14	46047969	46050213	PREDICTED:_probable_prefoldin_subunit_2_[Nicotiana_sylvestris]
MSTRG.51221	61.45	59.5587	51.3043	18.0915	18.1435	18.6899	3.95101	1.98222	1.68e-05	0.00549232	up	Gene:G41143|TU67336(106.9)	UNKNOWN	scaffold12660	2381	4009	PREDICTED:_proton_pump-interactor_1_[Solanum_lycopersicum]
MSTRG.29989	9.02782	7.99603	6.34914	4.40832	4.31944	4.50722	2.52418	1.33581	1.73e-05	0.00549232	up	Gene:G24339|TU39896(5.6)	UNKNOWN	chr3	31587560	31588866	PREDICTED:_mannosyl-oligosaccharide_1,2-alpha-mannosidase_MNS1_isoform_X1_[Sesamum_indicum]
MSTRG.38060	9.75249	8.87318	7.45851	2.44583	2.49446	2.62869	3.88834	1.95915	1.75e-05	0.00549232	up	Gene:G30968|TU50767(8.0)	UNKNOWN	chr6	1157473	1161181	PREDICTED:_probable_mitochondrial_chaperone_BCS1-B_[Nicotiana_tomentosiformis]
MSTRG.65500	0.992918	0.691409	0.148465	0	0	0.086573	3.44246	1.78344	1.75e-05	0.00549232	up	Gene:G48693|TU78169(2.7)	UNKNOWN	scaffold88	550898	551286	-
MSTRG.2576	29.9786	29.0362	26.8674	0.958681	1.04424	0.952455	17.2235	4.10631	1.76e-05	0.00549232	up	Gene:G2309|TU3845(1.1)	UNKNOWN	chr1	32724459	32725004	PREDICTED:_heavy_metal-associated_isoprenylated_plant_protein_26_[Nicotiana_sylvestris]
MSTRG.38040	104.261	102.381	91.6389	20.5165	21.0417	21.0229	5.55683	2.47426	1.84e-05	0.00549232	up	Gene:G30711|TU50330(8.4)	UNKNOWN	chr6	1779998	1782150	PREDICTED:_uncharacterized_protein_LOC104220882_isoform_X1_[Nicotiana_sylvestris]
MSTRG.18440	1511.62	1370.05	1088.7	66.4063	65.3426	64.1614	31.5454	4.97936	1.85e-05	0.00549232	up	Gene:G15055|TU24569(81.0)	UNKNOWN	chr14	22227210	22228669	PREDICTED:_beta-amylase_1,_chloroplastic_[Sesamum_indicum]
MSTRG.14650	15.6829	14.6328	12.9138	0.172163	0.2398	0.227742	16.4064	4.03619	1.86e-05	0.00549232	up	Gene:G12053|TU19809(13.4)	UNKNOWN	chr13	12034994	12037620	PREDICTED:_ethylene-responsive_transcription_factor_ERF113_isoform_X1_[Sesamum_indicum]
MSTRG.27814	151.326	144.728	141.474	9.68919	9.29209	10.0007	15.2464	3.9304	1.87e-05	0.00549232	up	Gene:G22569|TU36908(3.2)	UNKNOWN	chr3	10593009	10595889	PREDICTED:_sufE-like_protein_2,_chloroplastic_isoform_X1_[Nicotiana_tomentosiformis]
MSTRG.36169	3.35894	3.05	2.32122	0.632013	0.619894	0.724505	3.52382	1.81714	1.92e-05	0.00549232	up	Gene:G29177|TU47863(12.3)	UNKNOWN	chr5	25545636	25548008	PREDICTED:_amino_acid_permease_2-like_[Sesamum_indicum]
MSTRG.35004	4.21134	4.20172	3.79235	0.193568	0.188908	0.180107	4.83925	2.27478	1.92e-05	0.00549232	up	Gene:G28235|TU46286(5.9)	UNKNOWN	chr5	8074063	8075600	PREDICTED:_protein_trichome_birefringence-like_19_[Nicotiana_tomentosiformis]
MSTRG.19205	26.0946	23.9651	20.7837	8.69268	8.53424	8.68769	3.47098	1.79534	1.92e-05	0.00549232	up	Gene:G15678|TU25621(14.8)	UNKNOWN	chr14	33161835	33163150	PREDICTED:_transcription_regulatory_protein_SNF2-like_[Solanum_tuberosum]
MSTRG.34205	278.298	259.635	245.557	46.9311	45.3902	47.168	6.57053	2.71601	1.97e-05	0.00549232	up	Gene:G27705|TU45440(34.2)	UNKNOWN	chr5	415441	543271	PREDICTED:_stress_enhanced_protein_2,_chloroplastic_[Nicotiana_tomentosiformis]
MSTRG.54070	1.89037	1.98443	1.9895	0	0	0	2.83565	1.50368	2e-05	0.00549232	up	Gene:G42796|TU69721(6.5)	UNKNOWN	scaffold17920	240	1552	PREDICTED:_probable_acyl-activating_enzyme_1,_peroxisomal_[Solanum_lycopersicum]
MSTRG.8039	75.2892	70.8727	61.7097	29.7547	29.1779	30.93	3.03725	1.60276	2.01e-05	0.00549232	up	Gene:G6520|TU10748(49.8)	UNKNOWN	chr11	18699675	18704003	PREDICTED:_ultraviolet-B_receptor_UVR8-like_[Solanum_lycopersicum]
MSTRG.14119	47.2587	46.4711	33.8526	0.042063	0	0.071453	69.0795	6.11019	2.02e-05	0.00549232	up	Gene:G11593|TU19118(3.7)	UNKNOWN	chr13	5652637	5654100	PREDICTED:_cytochrome_P450_CYP72A219-like_[Nicotiana_tomentosiformis]
MSTRG.13523	109.159	108.172	91.2373	1.58775	1.42445	1.44964	54.4669	5.76731	2.03e-05	0.00549232	up	Gene:G11042|TU18188(94.0)	UNKNOWN	chr12	51947548	51950161	PREDICTED:_sucrose_synthase_2,_partial_[Sesamum_indicum]
MSTRG.64497	44.6145	41.0218	34.3477	23.6257	23.785	24.7953	2.36584	1.24235	2.06e-05	0.00549232	up	Gene:G48094|TU77287(24.7)	UNKNOWN	scaffold738	154965	155859	PREDICTED:_soluble_inorganic_pyrophosphatase-like_[Solanum_tuberosum]
MSTRG.39544	76.4954	72.792	72.5599	9.1895	9.50566	9.41844	7.69885	2.94464	2.11e-05	0.00549232	up	Gene:G32149|TU52699(10.6)	UNKNOWN	chr6	18544313	18545712	PREDICTED:_uncharacterized_protein_LOC104104364_[Nicotiana_tomentosiformis]
MSTRG.47872	46.0512	39.3368	33.2493	0.226056	0.128827	0.249827	52.8399	5.72355	2.12e-05	0.00549232	up	Gene:G38871|TU63724(3.2)	UNKNOWN	chr9	10686730	10687664	PREDICTED:_malate_synthase,_glyoxysomal_[Nicotiana_tomentosiformis]
MSTRG.14071	4475.24	4170.72	3327.84	150.697	145.805	143.35	41.0876	5.36063	2.13e-05	0.00549232	up	Gene:G11578|TU19096(89.2)	UNKNOWN	chr13	5165673	5167109	PREDICTED:_early_light-induced_protein,_chloroplastic-like_[Nicotiana_sylvestris]
MSTRG.9109	78.5596	78.8413	86.5651	7.79805	8.1875	7.93519	7.88652	2.97939	2.15e-05	0.00549232	up	Gene:G7290|TU12011(0.5)	UNKNOWN	chr11	38902899	38904688	PREDICTED:_arogenate_dehydrogenase_1,_chloroplastic-like_isoform_X2_[Nicotiana_sylvestris]
MSTRG.32853	65.4228	61.6576	52.6094	35.7221	35.6705	36.2663	2.25057	1.17029	2.16e-05	0.00549232	up	Gene:G26668|TU43810(44.3)	UNKNOWN	chr4	27036088	27039147	PREDICTED:_DDB1-_and_CUL4-associated_factor_8-like_[Solanum_tuberosum]
MSTRG.35195	5.63262	5.17175	4.12256	1.20674	1.21201	1.34421	3.88356	1.95738	2.2e-05	0.00549232	up	Gene:G28452|TU46641(8.3)	UNKNOWN	chr5	11423856	11425755	PREDICTED:_NAC_domain-containing_protein_100-like_[Nicotiana_sylvestris]
MSTRG.34913	13.2658	13.4007	12.4422	2.50015	2.50269	2.58457	4.39527	2.13595	2.2e-05	0.00549232	up	Gene:G28234|TU46285(0.5)	UNKNOWN	chr5	7752899	7753771	PREDICTED:_caffeoyl-CoA_O-methyltransferase-like_[Sesamum_indicum]
MSTRG.28887	41.0222	40.3691	35.2284	0.509701	0.430812	0.586513	33.701	5.07472	2.25e-05	0.00549232	up	Gene:G23402|TU38278(44.7)	UNKNOWN	chr3	22573877	22575546	PREDICTED:_uncharacterized_protein_LOC102603188_[Solanum_tuberosum]
MSTRG.3621	64.5674	59.4284	49.0422	25.1518	24.5006	25.1653	3.32983	1.73545	2.27e-05	0.00549232	up	Gene:G3047|TU5014(506.5)	UNKNOWN	chr10	8607676	8609766	PREDICTED:_REF/SRPP-like_protein_At3g05500_[Sesamum_indicum]
MSTRG.48085	261.198	256.916	296.576	15.1429	15.0338	14.8571	13.8604	3.79289	2.28e-05	0.00549232	up	Gene:G39096|TU64130(9.0)	UNKNOWN	chr9	13351377	13352808	24_kDa_vacuolar_protein_VP24_n=1_Tax=Ipomoea_batatas_RepID=
MSTRG.33304	15.221	15.3139	14.2552	1.67445	1.6157	1.59454	6.64985	2.73332	2.32e-05	0.00549232	up	Gene:G26994|TU44311(5.4)	UNKNOWN	chr4	33734901	33736140	pathogenesis-related_protein_P2_[Solanum_tuberosum]
MSTRG.3023	17.536	16.1844	13.5432	0.023726	0.060343	0.017913	22.655	4.50176	2.33e-05	0.00549232	up	Gene:G2552|TU4253(0.6)	UNKNOWN	chr10	371360	372071	PREDICTED:_UDP-glycosyltransferase_73C3-like_[Sesamum_indicum]
MSTRG.58409	79.5786	80.2649	78.1459	33.731	33.9968	33.6029	2.37591	1.24848	2.34e-05	0.00549232	up	Gene:G45071|TU72835(77.6)	UNKNOWN	scaffold2741	46559	47428	PREDICTED:_uncharacterized_protein_LOC104115157_[Nicotiana_tomentosiformis]
MSTRG.58436	176.256	162.178	137.733	0.651814	0.555217	0.499581	141.92	7.14894	2.37e-05	0.00549232	up	Gene:G45084|TU72851(1.0)	UNKNOWN	scaffold27503	320	1887	protein_phosphatase_2C_[Nicotiana_tabacum]
MSTRG.63902	58.2812	53.193	47.4821	19.5667	19.4647	20.197	3.45728	1.78964	2.42e-05	0.00549232	up	Gene:G47773|TU76805(11.4)	UNKNOWN	scaffold6486	10356	10882	PREDICTED:_putative_UPF0481_protein_At3g02645_[Nicotiana_tomentosiformis]
MSTRG.44618	17.5829	17.0498	13.9782	2.69958	2.7255	2.83842	6.34393	2.66538	2.47e-05	0.0055287	up	Gene:G36142|TU59272(6.2)	UNKNOWN	chr8	9768407	9771331	PREDICTED:_aldehyde_dehydrogenase_family_2_member_B7,_mitochondrial_[Solanum_lycopersicum]
MSTRG.22348	39.8222	36.041	27.5903	25.4549	24.7732	26.5159	2.24247	1.16509	2.5e-05	0.0055287	up	Gene:G18339|TU29968(2.7)	UNKNOWN	chr15	16551068	16553785	PREDICTED:_50S_ribosomal_protein_L18,_chloroplastic-like_[Nicotiana_sylvestris]
MSTRG.3686	20.1958	19.4663	18.4377	6.79019	6.61675	6.66555	2.98855	1.57944	2.51e-05	0.0055287	up	Gene:G3071|TU5049(14.8)	UNKNOWN	chr10	8908055	8910419	flavonoid_3-O-glucosyltransferase_[Nicotiana_tabacum]
MSTRG.22727	251.038	241.754	213.917	55.3104	54.4526	54.1445	5.34067	2.41702	2.56e-05	0.00560174	up	Gene:G18563|TU30328(131.1)	UNKNOWN	chr15	24278162	24280364	PREDICTED:_REF/SRPP-like_protein_At1g67360_[Nicotiana_sylvestris]
MSTRG.30990	18.8737	19.1315	15.8915	0.432247	0.413454	0.440104	17.1352	4.09889	2.64e-05	0.00564562	up	Gene:G25139|TU41242(3.1)	UNKNOWN	chr4	5811424	5812883	PREDICTED:_cysteine-rich_receptor-like_protein_kinase_25_[Sesamum_indicum]
MSTRG.34537	36.976	38.187	37.9622	3.52259	3.3203	3.3468	8.54331	3.0948	2.7e-05	0.00564562	up	Gene:G27957|TU45830(13.1)	UNKNOWN	chr5	3586489	3587554	phi-2_[Nicotiana_tabacum]
MSTRG.25723	5.35412	5.57346	5.71884	0.656527	0.707375	0.670525	3.60988	1.85195	2.72e-05	0.00564562	up	Gene:G20876|TU34150(2.6)	UNKNOWN	chr2	33784887	33787537	PREDICTED:_probable_receptor-like_protein_kinase_At5g39020_[Nicotiana_tomentosiformis]
MSTRG.20354	16.4533	16.6385	14.3801	0.0178491	0.0339	0	19.9864	4.32095	2.74e-05	0.00564562	up	Gene:G16533|TU27014(5.2)	UNKNOWN	chr14	46658811	46659738	PREDICTED:_branched-chain-amino-acid_aminotransferase_2,_chloroplastic-like_[Nicotiana_tomentosiformis]
MSTRG.38741	167.533	169.509	144.316	0.195115	0.053794	0.163422	181.696	7.50538	2.76e-05	0.00564562	up	Gene:G31383|TU51452(4.7)	UNKNOWN	chr6	8410270	8412487	PREDICTED:_vignain-like_[Solanum_tuberosum]
MSTRG.59639	12.5959	11.599	10.8728	0.188756	0.235756	0.196826	12.5354	3.64794	2.84e-05	0.00574107	up	Gene:G45635|TU73623(14.0)	UNKNOWN	scaffold306	120152	125645	PREDICTED:_galactinol_synthase_2-like_[Nicotiana_sylvestris]
MSTRG.16836	214.224	185.91	91.4218	1.15295	1.03442	1.26627	258.134	8.01198	2.85e-05	0.00574858	up	Gene:G13675|TU22353(532.8)	UNKNOWN	chr14	2435221	2446863	Sporamin_n=2_Tax=Ipomoea_batatas_RepID=
MSTRG.52080	203.643	63.8563	3.15556	4.06263	2.67877	5.56922	2355.29	11.2017	2.92e-05	0.00577802	up	Gene:G41664|TU68118(6.5)	UNKNOWN	scaffold1422	144500	145160	-
MSTRG.2324	11.7143	11.0556	9.43796	6.30632	6.15926	6.51397	2.1466	1.10206	2.94e-05	0.00577802	up	Gene:G1917|TU3197(3.9)	UNKNOWN	chr1	29891025	29892839	PREDICTED:_DNA_excision_repair_protein_ERCC-8-like_isoform_X2_[Nicotiana_sylvestris]
MSTRG.26178	6.18386	6.21785	6.69075	0.0724003	0.078149	0.0237548	6.19933	2.63211	2.94e-05	0.00577802	up	Gene:G21235|TU34710(0.2)	UNKNOWN	chr2	40188832	40189660	PREDICTED:_codeine_O-demethylase-like_[Nicotiana_sylvestris]
MSTRG.481	1031.2	963.837	808.756	216.362	216.561	214.67	6.08241	2.60464	2.97e-05	0.00577802	up	Gene:G302|TU521(172.6)	UNKNOWN	chr1	6696052	6698823	PREDICTED:_dehydration-responsive_protein_RD22_[Nicotiana_sylvestris]
MSTRG.43926	4.15484	3.82326	3.19307	1.5615	1.5281	1.56046	2.48522	1.31337	2.98e-05	0.00577802	up	Gene:G35548|TU58288(1.1)	UNKNOWN	chr8	2536651	2537225	PREDICTED:_transcription_factor_GAMYB-like_isoform_X1_[Nicotiana_tomentosiformis]
MSTRG.62120	21.083	19.271	20.2698	0	0	0	21.8114	4.44701	3.01e-05	0.00580119	up	Gene:G46801|TU75349(3.1)	UNKNOWN	scaffold4267	1594	4712	PREDICTED:_vignain-like_[Solanum_tuberosum]
MSTRG.9307	9.54998	8.68153	7.94306	0.0501221	0	0.0140954	11.9044	3.57343	3.06e-05	0.00588029	up	Gene:G7445|TU12248(1.1)	UNKNOWN	chr11	41332820	41333589	PREDICTED:_probable_WRKY_transcription_factor_12-like_n=1_Tax=Fragaria_vesca_subsp._vesca_RepID=
MSTRG.43450	9.0247	8.44707	7.34853	4.93241	4.78101	5.03803	2.0481	1.03429	3.13e-05	0.00589434	up	Gene:G35148|TU57628(7.5)	UNKNOWN	chr7	32304946	32309970	PREDICTED:_ALG-2_interacting_protein_X-like_[Nicotiana_sylvestris]
MSTRG.5894	79.7113	68.5412	57.4584	0.623864	0.521855	0.515626	69.0162	6.10886	3.13e-05	0.00589434	up	Gene:G4773|TU7879(6.2)	UNKNOWN	chr10	38918975	38919714	PREDICTED:_gibberellin_3-beta-dioxygenase_1-like_[Solanum_lycopersicum]
MSTRG.4114	27.5929	24.8435	21.779	2.74946	2.66539	2.65278	9.50326	3.24842	3.14e-05	0.00589434	up	Gene:G3467|TU5687(15.9)	UNKNOWN	chr10	15699498	15701407	PREDICTED:_malonyl-coenzyme:anthocyanin_5-O-glucoside-6'''-O-malonyltransferase-like_[Sesamum_indicum]
MSTRG.63677	31.3051	31.0605	34.8326	2.21185	2.12478	2.18627	8.96298	3.16398	3.16e-05	0.00589534	up	Gene:G47633|TU76606(5.7)	UNKNOWN	scaffold6161	2121	7160	PREDICTED:_prolyl_endopeptidase-like_[Nicotiana_tomentosiformis]
MSTRG.37143	2.60943	2.37809	1.91147	0.0454811	0.0249775	0.101809	4.30131	2.10478	3.17e-05	0.00589534	up	Gene:G29975|TU49108(10.2)	UNKNOWN	chr5	36526374	36529656	-
MSTRG.43441	30.9522	28.0611	23.9774	15.5367	15.2175	15.7335	2.46127	1.2994	3.2e-05	0.00592104	up	Gene:G35328|TU57918(7.0)	UNKNOWN	chr7	32489204	32491769	PREDICTED:_cyclin-B1-2-like_[Nicotiana_sylvestris]
MSTRG.6932	2.71754	2.52249	2.38452	0.0179055	0	0	3.98657	1.99515	3.36e-05	0.00592104	up	Gene:G5587|TU9226(0.3)	UNKNOWN	chr11	7331865	7333995	PREDICTED:_uncharacterized_protein_LOC104221191_[Nicotiana_sylvestris]
MSTRG.20833	129.407	134.281	102.772	0.0385024	0.0481243	0.149867	167.161	7.38509	3.37e-05	0.00592104	up	Gene:G16855|TU27551(0.9)	UNKNOWN	chr14	50461150	50463221	PREDICTED:_probable_nucleoredoxin_2_[Sesamum_indicum]
MSTRG.3045	18.1597	16.5751	14.6242	0.060734	0.0304807	0	22.2417	4.47519	3.37e-05	0.00592104	up	Gene:G2575|TU4288(0.7)	UNKNOWN	chr10	471349	471961	PREDICTED:_UDP-glycosyltransferase_73C3-like_[Solanum_tuberosum]
MSTRG.18988	14.7362	13.2819	11.3426	4.68438	4.48336	4.72075	3.53858	1.82317	3.47e-05	0.00592104	up	Gene:G15495|TU25310(0.8)	UNKNOWN	chr14	29025403	29025753	-
MSTRG.10309	3.49311	3.36677	3.44099	0.066265	0.041155	0.037021	4.25466	2.08904	3.54e-05	0.00592104	up	Gene:G8309|TU13675(1.4)	UNKNOWN	chr12	9322949	9324156	PREDICTED:_probable_glutathione_S-transferase_[Nicotiana_tomentosiformis]
MSTRG.23232	49.8601	47.3169	41.9137	27.8228	27.0873	27.8396	2.12	1.08407	3.54e-05	0.00592104	up	Gene:G18922|TU30932(10.7)	UNKNOWN	chr2	647519	650993	PREDICTED:_uncharacterized_protein_LOC104095546_[Nicotiana_tomentosiformis]
MSTRG.27356	24.9732	25.2348	26.3442	2.52805	2.59095	2.37492	6.93153	2.79317	3.54e-05	0.00592104	up	Gene:G22153|TU36223(0.8)	UNKNOWN	chr3	4720072	4725035	PREDICTED:_probable_acyl-activating_enzyme_17,_peroxisomal_[Nicotiana_tomentosiformis]
MSTRG.18153	12.7905	10.5587	8.36025	0.319724	0.259878	0.313236	15.1687	3.92302	3.56e-05	0.00592104	up	Gene:G14833|TU24193(29.3)	UNKNOWN	chr14	19369806	19379828	-
MSTRG.6767	141.644	131.461	112.505	19.0031	17.5829	18.8559	9.28623	3.21509	3.6e-05	0.00592104	up	Gene:G5588|TU9227(10.3)	UNKNOWN	chr11	5540948	5542569	PREDICTED:_lactoylglutathione_lyase-like_[Solanum_tuberosum]
MSTRG.6043	35.7951	30.7639	30.076	0	0	0.0276554	40.7562	5.34895	3.61e-05	0.00592104	up	Gene:G4865|TU8021(0.4)	UNKNOWN	chr10	40917855	40958548	PREDICTED:_uncharacterized_protein_LOC104225020_[Nicotiana_sylvestris]
MSTRG.29641	13.0766	11.8988	9.99652	4.41293	4.51809	4.70971	3.25411	1.70226	3.7e-05	0.00593673	up	Gene:G23986|TU39268(1.5)	UNKNOWN	chr3	29299572	29300419	PREDICTED:_chitin_elicitor_receptor_kinase_1-like_[Sesamum_indicum]
MSTRG.7670	20.7065	19.4005	14.6316	2.90601	2.99136	3.16908	7.78477	2.96065	3.73e-05	0.00593673	up	Gene:G6375|TU10519(5.2)	UNKNOWN	chr11	14828725	15029118	PREDICTED:_4-coumarate--CoA_ligase-like_10_[Nicotiana_tomentosiformis]
MSTRG.20222	132.487	125.217	117.669	8.82845	8.84956	9.66788	14.9435	3.90145	3.74e-05	0.00593673	up	Gene:G16435|TU26840(14.4)	UNKNOWN	chr14	45509115	45533079	chalcone_synthase_2_[Solanum_tuberosum]
MSTRG.13790	90.4317	90.576	101.011	0.497253	0.350781	0.43859	56.6763	5.82467	3.78e-05	0.00593673	up	Gene:G11347|TU18684(2.2)	UNKNOWN	chr13	3100624	3102151	PREDICTED:_cytochrome_P450_CYP72A219-like_[Nicotiana_sylvestris]
MSTRG.17168	73.2804	67.8184	63.4841	20.1543	20.1119	20.8358	3.94817	1.98118	3.79e-05	0.00593673	up	Gene:G14044|TU22926(23.7)	UNKNOWN	chr14	7193974	7197188	PREDICTED:_4-hydroxyphenylpyruvate_dioxygenase_[Nicotiana_tomentosiformis]
MSTRG.59010	19.2726	18.3012	16.7033	5.95274	6.12906	6.25466	3.26667	1.70782	3.79e-05	0.00593673	up	Gene:G45344|TU73211(9.2)	UNKNOWN	scaffold2895	8884	10779	PREDICTED:_uncharacterized_protein_LOC101255724_[Solanum_lycopersicum]
MSTRG.45700	68.0833	69.9217	60.8344	0.010455	0.048974	0.140187	77.1677	6.26993	3.8e-05	0.00593673	up	Gene:G37085|TU60803(51.6)	UNKNOWN	chr8	25403378	25404997	PREDICTED:_asparagine_synthetase_[glutamine-hydrolyzing]-like_[Nicotiana_sylvestris]
MSTRG.58703	40.8437	39.0223	36.5931	7.44082	7.10564	7.14877	5.60726	2.48729	3.8e-05	0.00593673	up	Gene:G45194|TU73001(10.2)	UNKNOWN	scaffold2819	17526	20073	fructokinase-like_protein_1_[Solanum_tuberosum]
MSTRG.61042	16.6811	15.5239	12.3717	5.01135	4.74179	5.09026	4.02462	2.00885	3.81e-05	0.00593673	up	Gene:G46224|TU74485(54.0)	UNKNOWN	scaffold3475	12337	15293	PREDICTED:_E3_ubiquitin-protein_ligase_RMA1H1-like_[Nicotiana_sylvestris]
MSTRG.31280	41.3392	39.7978	32.8705	12.5513	12.5012	12.7648	3.99019	1.99646	3.82e-05	0.00593673	up	Gene:G25576|TU41999(39.2)	UNKNOWN	chr4	8995361	8999269	PREDICTED:_carboxymethylenebutenolidase_homolog_[Solanum_tuberosum]
MSTRG.12694	53.2309	46.2815	37.0456	0.176474	0.0394102	0.106844	69.0536	6.10965	3.84e-05	0.00595302	up	Gene:G10463|TU17245(21.3)	UNKNOWN	chr12	43674936	43677562	PREDICTED:_asparagine_synthetase_[glutamine-hydrolyzing]_[Solanum_lycopersicum]
MSTRG.15133	336.717	329.828	269.828	25.053	23.2737	24.5003	17.3316	4.11534	3.92e-05	0.00598242	up	Gene:G12433|TU20428(17.9)	UNKNOWN	chr13	17934384	17934771	-
MSTRG.9216	50.7642	49.8404	35.8729	0	0.0272455	0	75.9344	6.24668	3.99e-05	0.00598242	up	Gene:G7433|TU12226(2.7)	UNKNOWN	chr11	41147984	41149398	PREDICTED:_patatin-like_protein_2_[Nicotiana_sylvestris]
MSTRG.42361	33.0052	33.0954	32.1633	4.37331	4.66322	4.54393	6.34273	2.6651	4e-05	0.00598242	up	Gene:G34271|TU56194(1.5)	UNKNOWN	chr7	17751801	17757583	phospholipase_A1_[Nicotiana_tabacum]
MSTRG.65492	284.1	269.753	237.641	4.28344	3.62419	4.1166	69.3499	6.11582	4.01e-05	0.00598242	up	Gene:G48691|TU78167(22.8)	UNKNOWN	scaffold88	502872	504014	PREDICTED:_probable_nucleoredoxin_2_[Sesamum_indicum]
MSTRG.32631	14.0774	12.5603	8.99791	6.17696	6.17453	6.47979	3.19854	1.67742	4.02e-05	0.00598242	up	Gene:G26496|TU43518(5.7)	UNKNOWN	chr4	24365304	24377021	PREDICTED:_plasminogen_activator_inhibitor_1_RNA-binding_protein-like_isoform_X1_[Nicotiana_sylvestris]
MSTRG.1865	13.1412	13.3213	14.4212	1.31376	1.23039	1.30039	5.66081	2.50101	4.03e-05	0.00598242	up	Gene:G1626|TU2729(0.7)	UNKNOWN	chr1	25533041	25533587	PREDICTED:_urea-proton_symporter_DUR3_[Nicotiana_tomentosiformis]
MSTRG.40454	2.23106	1.98851	1.75041	0	0	0	3.72292	1.89643	4.06e-05	0.00598242	up	Gene:G32773|TU53676(1.0)	UNKNOWN	chr6	35243174	35245140	PREDICTED:_uncharacterized_protein_LOC105167009_[Sesamum_indicum]
MSTRG.2439	55.9414	53.2884	49.8486	21.1936	21.7026	21.8679	2.80727	1.48917	4.09e-05	0.00598242	up	Gene:G2025|TU3376(3.6)	UNKNOWN	chr1	31314110	31315300	PREDICTED:_glutathione_transferase_GST_23-like_[Nicotiana_tomentosiformis]
MSTRG.12798	318.011	287.513	261.305	10.1938	9.21686	9.48548	35.5523	5.15187	4.11e-05	0.00598242	up	Gene:G10406|TU17140(0.6)	UNKNOWN	chr12	45402431	45403039	PREDICTED:_non-specific_lipid_transfer_protein_GPI-anchored_1_[Nicotiana_tomentosiformis]
MSTRG.34620	885.233	805.588	664.815	0.347184	0.17115	0.503988	926.98	9.8564	4.18e-05	0.00598242	up	Gene:G28085|TU46045(11.6)	UNKNOWN	chr5	4551995	4553412	-
MSTRG.24989	30.2059	27.9295	31.5788	0	0	0	28.1548	4.81531	4.24e-05	0.00598242	up	Gene:G20307|TU33187(0.7)	UNKNOWN	chr2	24199252	24199774	PREDICTED:_vignain-like_[Solanum_tuberosum]
MSTRG.10933	144.865	139.311	120.043	24.1314	22.6502	23.5859	7.319	2.87165	4.24e-05	0.00598242	up	Gene:G8901|TU14659(18.0)	UNKNOWN	chr12	18278962	18284924	glycine-rich_protein_precursor_[Nicotiana_tabacum]
MSTRG.27031	61.4292	50.0769	45.9592	0	0	0	76.8872	6.26467	4.26e-05	0.00598242	up	Gene:G21851|TU35710(2.7)	UNKNOWN	chr2	48904739	48912826	PREDICTED:_uncharacterized_protein_LOC104249093_[Nicotiana_sylvestris]
MSTRG.24719	280.444	263.498	224.944	2.05608	2.40088	2.56447	107.446	6.74746	4.28e-05	0.00598242	up	Gene:G20118|TU32900(10.3)	UNKNOWN	chr2	19675559	19676720	PREDICTED:_small_heat_shock_protein,_chloroplastic_[Nicotiana_tomentosiformis]
MSTRG.33174	18.7092	18.3761	16.6662	7.00881	7.0548	6.99946	2.76823	1.46897	4.29e-05	0.00598242	up	Gene:G26933|TU44218(1.4)	UNKNOWN	chr4	32603017	32604170	PREDICTED:_E3_ubiquitin-protein_ligase_RNF25_isoform_X1_[Nicotiana_sylvestris]
MSTRG.41514	7.80966	7.66423	5.97842	0	0	0	11.5379	3.52831	4.3e-05	0.00598242	up	Gene:G33611|TU55100(3.7)	UNKNOWN	chr7	5290896	5293414	PREDICTED:_bifunctional_monodehydroascorbate_reductase_and_carbonic_anhydrase_nectarin-3-like_[Nicotiana_tomentosiformis]
MSTRG.1106	4.1873	3.90668	4.00673	0	0	0	5.21484	2.38262	4.31e-05	0.00598242	up	Gene:G803|TU1325(3.4)	UNKNOWN	chr1	17935335	17936811	PREDICTED:_endochitinase_3_[Nicotiana_sylvestris]
MSTRG.55478	605.58	600.021	542.115	151.426	154.315	158.863	4.45589	2.15571	4.31e-05	0.00598242	up	Gene:G43572|TU70801(209.1)	UNKNOWN	scaffold20755	173	2448	unnamed_protein_product_[Nicotiana_tabacum]
MSTRG.42261	55.1439	53.154	46.3099	17.6809	17.7917	17.6636	3.5953	1.84611	4.31e-05	0.00598242	up	Gene:G34172|TU56038(16.0)	UNKNOWN	chr7	15903801	15906251	PREDICTED:_probable_lysine--tRNA_ligase,_cytoplasmic_[Nicotiana_tomentosiformis]
MSTRG.12157	158.601	146.266	116.235	46.9013	48.055	50.4064	4.4939	2.16797	4.35e-05	0.00598242	up	Gene:G9835|TU16173(12.2)	UNKNOWN	chr12	37224994	37315957	PREDICTED:_tetraspanin-8-like_[Nicotiana_sylvestris]
MSTRG.39084	5.45251	4.74531	3.837	0.673233	0.588491	0.677153	5.18341	2.3739	4.38e-05	0.00598242	up	Gene:G31650|TU51905(1.3)	UNKNOWN	chr6	12103164	12107001	PREDICTED:_cationic_amino_acid_transporter_1-like_[Nicotiana_tomentosiformis]
MSTRG.11214	188.994	177.32	160.498	47.9596	49.7984	49.8637	4.42334	2.14514	4.43e-05	0.00598242	up	Gene:G9144|TU15074(164.8)	UNKNOWN	chr12	23249642	23251949	PREDICTED:_subtilisin-like_protease_[Nicotiana_tomentosiformis]
MSTRG.9400	172.761	151.691	133.45	6.19693	6.05159	5.80472	30.6282	4.93679	4.44e-05	0.00598242	up	Gene:G7629|TU12550(18.4)	UNKNOWN	chr12	535299	536535	PREDICTED:_acidic_endochitinase-like_[Solanum_tuberosum]
MSTRG.53060	179.39	167.274	160.149	38.4921	37.101	38.5654	5.08562	2.34642	4.44e-05	0.00598242	up	Gene:G42217|TU68920(70.2)	UNKNOWN	scaffold16117	5	1531	PREDICTED:_3-ketoacyl-CoA_thiolase_2,_peroxisomal-like_[Solanum_tuberosum]
MSTRG.65222	2.31657	2.16989	2.09259	0.352115	0.357183	0.379452	2.57893	1.36677	4.46e-05	0.00598242	up	Gene:G48492|TU77886(5.0)	UNKNOWN	scaffold8401	98	900	PREDICTED:_dihydrolipoyl_dehydrogenase_2,_chloroplastic-like_[Nicotiana_tomentosiformis]
MSTRG.30304	7.17156	6.1659	4.0307	0	0	0	13.4266	3.74702	4.47e-05	0.00598242	up	Gene:G24490|TU40143(4.3)	UNKNOWN	chr4	88833	89700	PREDICTED:_lysine_histidine_transporter-like_8_[Nicotiana_tomentosiformis]
MSTRG.34965	140.403	126.475	105.804	74.2663	73.2289	75.0711	2.47266	1.30606	4.51e-05	0.00598242	up	Gene:G28357|TU46481(6.2)	UNKNOWN	chr5	9555329	9556208	PREDICTED:_heterodimeric_geranylgeranyl_pyrophosphate_synthase_small_subunit,_chloroplastic_[Sesamum_indicum]
MSTRG.34589	288.324	257.37	224.311	0.243168	0.0332639	0.162602	322.493	8.33313	4.52e-05	0.00598242	up	Gene:G27925|TU45788(10.1)	UNKNOWN	chr5	3866417	3868046	chitinase_[Solanum_tuberosum]
MSTRG.15873	71.9925	71.0652	60.6001	9.48495	9.36189	10.1314	8.47365	3.08298	4.56e-05	0.00598242	up	Gene:G13007|TU21328(8.5)	UNKNOWN	chr13	31928957	31932574	PREDICTED:_bifunctional_nuclease_2-like_[Solanum_tuberosum]
MSTRG.8247	95.6751	94.2503	80.1791	6.73009	6.56124	6.36157	15.5289	3.95688	4.58e-05	0.00598242	up	Gene:G6681|TU11010(12.5)	UNKNOWN	chr11	22742008	22743556	-
MSTRG.55409	175.067	173.596	147.469	7.62797	7.74184	8.5663	24.522	4.616	4.6e-05	0.00598242	up	Gene:G43533|TU70748(542.1)	UNKNOWN	scaffold20638	986	2350	PREDICTED:_phosphoprotein_ECPP44-like_[Nicotiana_tomentosiformis]
MSTRG.44235	8.12312	6.82588	5.61158	0.0284308	0.0345496	0.0325202	11.7568	3.55542	4.6e-05	0.00598242	up	Gene:G35814|TU58713(3.0)	UNKNOWN	chr8	5478246	5484438	-
MSTRG.17038	16.801	17.8398	19.5076	2.24159	2.34763	2.34387	4.71785	2.23813	4.6e-05	0.00598242	up	Gene:G13895|TU22697(14.1)	UNKNOWN	chr14	4724487	4730132	PREDICTED:_fumarylacetoacetase_[Nicotiana_tomentosiformis]
MSTRG.21580	345.97	327.462	313.797	60.3624	62.8523	63.5488	5.97675	2.57936	4.62e-05	0.00598242	up	Gene:G17635|TU28848(32.8)	UNKNOWN	chr15	6739189	6740862	PREDICTED:_LOW_QUALITY_PROTEIN:_purple_acid_phosphatase_2-like_[Solanum_lycopersicum]
MSTRG.46175	24.132	22.9498	20.1835	8.2457	8.29254	8.20395	3.22681	1.69011	4.64e-05	0.00599921	up	Gene:G37470|TU61371(13.7)	UNKNOWN	chr8	34594326	34596193	PREDICTED:_putative_phospholipid-transporting_ATPase_9_[Nicotiana_sylvestris]
MSTRG.14145	25.2422	24.9511	23.1966	11.9629	11.7065	11.8615	2.24022	1.16364	4.67e-05	0.00599921	up	Gene:G11615|TU19153(4.1)	UNKNOWN	chr13	5946973	5948689	PREDICTED:_uncharacterized_protein_LOC102592606_[Solanum_tuberosum]
MSTRG.25720	31.5567	29.5254	25.6132	0.106655	0	0.019698	38.1205	5.25249	4.68e-05	0.00599921	up	Gene:G20875|TU34149(0.9)	UNKNOWN	chr2	33796108	33797213	Predicted_protein_Fragment
MSTRG.17676	22.9113	22.3921	20.4762	2.93747	2.71168	2.96525	7.01551	2.81055	4.7e-05	0.00599921	up	Gene:G14442|TU23586(1.1)	UNKNOWN	chr14	14030165	14031301	PREDICTED:_xylosyltransferase_2-like_[Nicotiana_tomentosiformis]
MSTRG.44190	119.299	108.235	98.3791	27.0599	26.5759	26.7784	5.10851	2.3529	4.75e-05	0.00603492	up	Gene:G35763|TU58643(13.2)	UNKNOWN	chr8	5362051	5365027	PREDICTED:_protein_TIC_55,_chloroplastic_[Nicotiana_tomentosiformis]
MSTRG.17075	31.1865	30.8674	30.413	13.7577	13.37	13.63	2.26332	1.17844	4.77e-05	0.0060419	up	Gene:G14077|TU22990(33.7)	UNKNOWN	chr14	5122764	5123665	PREDICTED:_transcription_initiation_factor_IIF_subunit_alpha-like_isoform_X1_[Solanum_tuberosum]
MSTRG.29699	110.401	106.198	92.9277	17.0534	16.0459	17.5327	7.58839	2.92379	4.78e-05	0.00604454	up	Gene:G24024|TU39325(50.0)	UNKNOWN	chr3	29734189	29735562	PREDICTED:_cysteine-rich_and_transmembrane_domain-containing_protein_A-like_[Nicotiana_tomentosiformis]
MSTRG.56651	30.478	29.8506	26.3749	3.30821	3.24777	3.12955	8.6258	3.10866	4.82e-05	0.00607132	up	Gene:G44179|TU71607(2.0)	UNKNOWN	scaffold23199	33	2497	PREDICTED:_BEL1-like_homeodomain_protein_1_[Sesamum_indicum]
MSTRG.23158	51.8483	46.2361	39.1139	0.839437	0.658473	0.71031	39.4316	5.30128	4.84e-05	0.00607324	up	Gene:G18862|TU30822(13.3)	UNKNOWN	chr2	144492	146325	PREDICTED:_uncharacterized_protein_LOC104231102_[Nicotiana_sylvestris]
MSTRG.19879	48.1263	43.7602	36.0768	29.8486	28.9384	30.1303	2.13076	1.09137	4.87e-05	0.00608053	up	Gene:G16168|TU26397(41.0)	UNKNOWN	chr14	41448577	41452908	PREDICTED:_probable_indole-3-acetic_acid-amido_synthetase_GH3.5-like_[Solanum_tuberosum]
MSTRG.23329	38.2257	38.2964	39.9712	5.59225	5.25524	5.41517	5.82123	2.54132	4.95e-05	0.00608053	up	Gene:G19009|TU31077(5.5)	UNKNOWN	chr2	1519278	1519850	CIG1_[Nicotiana_tabacum]
MSTRG.33986	45.2398	45.5757	41.3643	13.913	13.7451	14.0138	3.4806	1.79934	4.96e-05	0.00608053	up	Gene:G27454|TU45011(3.7)	UNKNOWN	chr4	46033531	46033937	PREDICTED:_LOW_QUALITY_PROTEIN:_succinate_dehydrogenase_[ubiquinone]_flavoprotein_subunit_1,_mitochondrial-like_[Sesamum_indicum]
MSTRG.23217	59.5371	53.7552	40.6854	6.30472	6.26629	6.15666	12.2029	3.60915	5e-05	0.00608053	up	Gene:G18904|TU30898(1.3)	UNKNOWN	chr2	520107	521573	PREDICTED:_probable_galactinol--sucrose_galactosyltransferase_5-like_[Solanum_tuberosum]
MSTRG.27367	34.6007	34.9238	34.9443	0.747776	0.904029	0.756265	19.3803	4.27652	5e-05	0.00608053	up	Gene:G22152|TU36214(2.5)	UNKNOWN	chr3	4878493	4878975	PREDICTED:_chaperone_protein_ClpD,_chloroplastic_isoform_X1_[Solanum_lycopersicum]
MSTRG.7544	101.004	92.0681	95.1081	3.40875	3.41929	3.6717	23.2189	4.53722	5.04e-05	0.00608053	up	Gene:G6161|TU10178(1.5)	UNKNOWN	chr11	14172469	14173702	PREDICTED:_pheophytinase,_chloroplastic-like_[Nicotiana_sylvestris]
MSTRG.1021	8.14004	7.96819	7.27517	0	0.054004	0	9.90307	3.30788	5.08e-05	0.00608053	up	Gene:G655|TU1091(40.9)	UNKNOWN	chr1	16059540	16060450	-
MSTRG.26728	1458.75	1543.39	1575.62	11.9604	10.2976	10.4703	115.666	6.85382	5.13e-05	0.00608053	up	Gene:G21694|TU35460(364.4)	UNKNOWN	chr2	45833534	45834104	Proteinase_inhibitor_n=1_Tax=Ipomoea_batatas_RepID=
MSTRG.64961	319.587	327.505	268.212	0.626554	0.453794	0.747703	260.226	8.02362	5.13e-05	0.00608053	up	Gene:G48350|TU77672(11.7)	UNKNOWN	scaffold795	119446	121830	PREDICTED:_asparagine_synthetase_[glutamine-hydrolyzing]-like_[Nicotiana_sylvestris]
MSTRG.28657	27.1558	26.0688	23.0001	10.8434	10.6928	10.7025	2.82838	1.49998	5.17e-05	0.00608053	up	Gene:G23208|TU37963(10.0)	UNKNOWN	chr3	20462891	20463838	PREDICTED:_uncharacterized_protein_LOC102602919_isoform_X1_[Solanum_tuberosum]
MSTRG.10951	130.151	107.67	66.8577	1.55493	1.7185	1.59682	96.8442	6.59759	5.21e-05	0.00608053	up	Gene:G9004|TU14858(11.8)	UNKNOWN	chr12	18653354	18655316	PREDICTED:_glucan_endo-1,3-beta-glucosidase,_acidic_isoform_PR-N-like_[Nicotiana_sylvestris]
MSTRG.11155	275.77	260.43	196.409	24.8312	25.63	27.7356	15.109	3.91734	5.22e-05	0.00608053	up	Gene:G9105|TU15017(218.4)	UNKNOWN	chr12	22095622	22097507	PREDICTED:_ethylene-responsive_transcription_factor_RAP2-3_[Nicotiana_tomentosiformis]
MSTRG.28042	8.69396	8.57329	8.18368	2.14973	2.09169	2.04898	3.29853	1.72182	5.23e-05	0.00608053	up	Gene:G22726|TU37186(1.5)	UNKNOWN	chr3	12657757	12660727	PREDICTED:_uncharacterized_protein_LOC104216650_[Nicotiana_sylvestris]
MSTRG.35603	14.6229	14.1447	13.0577	6.35217	6.14927	6.45653	2.39442	1.25968	5.26e-05	0.00608053	up	Gene:G28814|TU47261(16.6)	UNKNOWN	chr5	16551306	16556853	PREDICTED:_oxysterol-binding_protein-related_protein_3A-like_[Nicotiana_tomentosiformis]
MSTRG.29127	22.633	21.5502	17.157	4.45274	4.17251	4.47804	5.92619	2.56711	5.28e-05	0.00608053	up	Gene:G23580|TU38581(4.4)	UNKNOWN	chr3	25069301	25073973	PREDICTED:_anthocyanidin_3-O-glucosyltransferase_2-like_[Nicotiana_sylvestris]
MSTRG.30904	159.983	145.25	122.058	52.2285	53.3113	53.3094	3.87248	1.95326	5.32e-05	0.00608053	up	Gene:G25014|TU41039(4.3)	UNKNOWN	chr4	5174214	5175091	RecName:_Full=Light-induced_protein,_chloroplastic;_AltName:_Full=Drought-induced_stress_protein_CDSP-34;_Flags:_Precursor
MSTRG.58028	17.2706	15.9971	12.0323	0.180793	0.198484	0.15151	22.0343	4.46168	5.34e-05	0.00608053	up	Gene:G44868|TU72530(7.8)	UNKNOWN	scaffold26563	742	2036	PREDICTED:_polyphenol_oxidase_E,_chloroplastic-like_[Nicotiana_tomentosiformis]
MSTRG.16637	58.7887	54.6568	46.1385	14.3205	14.7263	14.502	4.88237	2.28758	5.36e-05	0.00608053	up	Gene:G13811|TU22563(68.8)	UNKNOWN	chr14	998762	1001412	PREDICTED:_ADP,ATP_carrier_protein_3,_mitochondrial_[Sesamum_indicum]
MSTRG.24622	16.9763	14.9309	11.7586	3.7986	3.74231	4.22192	5.21275	2.38205	5.36e-05	0.00608053	up	Gene:G20060|TU32799(30.5)	UNKNOWN	chr2	18570230	18572172	PREDICTED:_mitochondrial_chaperone_BCS1-like_[Nicotiana_sylvestris]
MSTRG.17185	174.529	160.438	131.478	26.3108	27.9155	28.067	8.23634	3.042	5.37e-05	0.00608053	up	Gene:G14063|TU22967(351.1)	UNKNOWN	chr14	7374840	7376417	PREDICTED:_auxin-repressed_12.5_kDa_protein-like_[Nicotiana_tomentosiformis]
MSTRG.23644	25.2424	22.6081	19.8061	8.96223	8.83392	9.2988	3.25722	1.70364	5.48e-05	0.00608053	up	Gene:G19314|TU31568(17.5)	UNKNOWN	chr2	4193573	4198243	PREDICTED:_probable_acyl-activating_enzyme_6_[Nicotiana_tomentosiformis]
MSTRG.56164	15.8543	15.7916	14.2375	4.81391	4.87013	5.01921	3.2392	1.69564	5.53e-05	0.00611686	up	Gene:G43973|TU71336(13.8)	UNKNOWN	scaffold222	357793	362507	PREDICTED:_transcriptional_activator_TAF-1_[Nicotiana_sylvestris]
MSTRG.29194	10.9	10.8148	11.5024	0.415964	0.510172	0.457669	7.60426	2.92681	5.54e-05	0.00611686	up	Gene:G23651|TU38723(2.5)	UNKNOWN	chr3	25559439	25561405	PREDICTED:_E3_ubiquitin_protein_ligase_RIE1-like_[Nicotiana_tomentosiformis]
MSTRG.39872	15.9587	14.4021	11.0802	8.43632	8.03329	8.62894	2.58812	1.37191	5.58e-05	0.00611938	up	Gene:G32312|TU52948(19.4)	UNKNOWN	chr6	24044351	24058312	PREDICTED:_cation_transport_regulator-like_protein_2_[Nicotiana_tomentosiformis]
MSTRG.39031	6.52467	6.05836	6.24447	0.286939	0.289765	0.290495	5.85474	2.54961	5.61e-05	0.00612882	up	Gene:G31756|TU52060(19.6)	UNKNOWN	chr6	11271832	11274482	-
MSTRG.9388	2.99301	2.56207	1.75507	0	0.016909	0.014757	5.72734	2.51786	5.73e-05	0.0062103	up	Gene:G7603|TU12505(3.3)	UNKNOWN	chr12	324192	325527	PREDICTED:_acidic_endochitinase_[Nicotiana_tomentosiformis]
MSTRG.20213	1.86834	2.07237	2.33358	0.0554593	0.0445806	0.0309844	2.39219	1.25833	5.79e-05	0.0062511	up	Gene:G16432|TU26837(0.5)	UNKNOWN	chr14	45464600	45466524	PREDICTED:_probable_folate-biopterin_transporter_8,_chloroplastic_isoform_X1_[Nicotiana_sylvestris]
MSTRG.37012	803.111	738.549	582.736	143.065	148.501	157.827	7.54905	2.9163	5.85e-05	0.00629469	up	Gene:G29885|TU48961(306.6)	UNKNOWN	chr5	34512320	34514991	PREDICTED:_probable_aquaporin_PIP-type_pTOM75_[Nicotiana_tomentosiformis]
MSTRG.31270	79.8617	75.2256	63.4248	40.8405	41.0784	43.0769	2.4241	1.27745	5.86e-05	0.00629469	up	Gene:G25447|TU41788(26.8)	UNKNOWN	chr4	8847953	8848448	PREDICTED:_50S_ribosomal_protein_L34,_chloroplastic_[Solanum_lycopersicum]
MSTRG.64379	20.872	18.1906	13.6938	9.54793	9.63616	9.89543	3.04555	1.6067	5.88e-05	0.00630034	up	Gene:G48011|TU77162(34.4)	UNKNOWN	scaffold7284	6349	9438	PREDICTED:_60S_ribosomal_protein_L3_[Nicotiana_tomentosiformis]
MSTRG.63376	968.059	855.996	721.794	0.332306	0.244513	0.627371	969.434	9.921	5.93e-05	0.00633869	up	Gene:G47455|TU76349(23.4)	UNKNOWN	scaffold5781	9631	11200	chitinase_[Solanum_tuberosum]
MSTRG.22372	3.98491	4.08045	3.8339	0.293028	0.295264	0.340742	4.03528	2.01267	6.02e-05	0.00636242	up	Gene:G18236|TU29812(1.9)	UNKNOWN	chr15	16447865	16449117	PREDICTED:_zinc_transporter_8-like_[Nicotiana_tomentosiformis]
MSTRG.35448	9.56619	8.14057	7.04925	0.027024	0.067247	0.060391	12.6662	3.66292	6.04e-05	0.00636242	up	Gene:G28617|TU46924(1.5)	UNKNOWN	chr5	13645792	13646931	PREDICTED:_uncharacterized_protein_LOC104118038_[Nicotiana_tomentosiformis]
MSTRG.40078	91.0981	86.4027	72.6985	47.7262	47.2449	49.9375	2.38968	1.25682	6.05e-05	0.00636242	up	Gene:G32511|TU53260(85.1)	UNKNOWN	chr6	27413504	27417300	PREDICTED:_cytochrome_c1-2,_heme_protein,_mitochondrial_[Nicotiana_tomentosiformis]
MSTRG.59572	52.5544	53.5297	43.3051	0.59229	0.706145	0.620852	41.2362	5.36584	6.09e-05	0.0063901	up	Gene:G45588|TU73554(0.7)	UNKNOWN	scaffold30428	1108	1360	-
MSTRG.1398	12.7407	13.2364	17.3856	0.0685322	0.127904	0.0557942	9.02689	3.17423	6.12e-05	0.00639035	up	Gene:G1067|TU1771(1.6)	UNKNOWN	chr1	21896092	21896945	Predicted_protein_Fragment
MSTRG.49033	24.3894	22.9568	20.3385	6.11906	6.19236	6.0317	4.21211	2.07454	6.12e-05	0.00639035	up	Gene:G39784|TU65267(6.3)	UNKNOWN	chr9	26816504	26817455	PREDICTED:_nucleobase-ascorbate_transporter_6_[Solanum_lycopersicum]
MSTRG.24508	49.0439	48.2669	48.7147	9.59893	9.5387	10.053	4.705	2.2342	6.14e-05	0.00639378	up	Gene:G19990|TU32688(3.1)	UNKNOWN	chr2	16405190	16405655	PREDICTED:_F-box_protein_At5g67140_[Nicotiana_sylvestris]
MSTRG.6995	10.8064	11.297	12.3734	3.28644	3.43923	3.30588	2.39162	1.25799	6.23e-05	0.00645328	up	Gene:G5677|TU9375(21.7)	UNKNOWN	chr11	8004630	8010606	PREDICTED:_MLO-like_protein_8_[Nicotiana_tomentosiformis]
MSTRG.6916	12.9415	11.7061	9.71523	6.86879	6.75975	7.27536	2.29195	1.19657	6.28e-05	0.00648434	up	Gene:G5573|TU9203(1.4)	UNKNOWN	chr11	6941215	6945453	PREDICTED:_uncharacterized_protein_LOC101260152_isoform_X1_[Solanum_lycopersicum]
MSTRG.14364	29.0628	27.8713	23.4406	11.3442	11.4368	11.9739	3.01663	1.59294	6.29e-05	0.0064871	up	Gene:G11796|TU19423(3.5)	UNKNOWN	chr13	8093201	8095166	PREDICTED:_protein_BUD31_homolog_2_[Sesamum_indicum]
MSTRG.27548	5.40764	5.14488	5.16814	0.551744	0.601035	0.603424	4.1241	2.04408	6.37e-05	0.00653338	up	Gene:G22332|TU36499(3.6)	UNKNOWN	chr3	7230135	7232074	PREDICTED:_uncharacterized_protein_LOC104214951_isoform_X1_[Nicotiana_sylvestris]
MSTRG.19400	14.0038	12.9898	11.5006	2.22997	2.04968	2.12728	5.70422	2.51203	6.41e-05	0.00653338	up	Gene:G15823|TU25859(2.0)	UNKNOWN	chr14	36424748	36427075	PREDICTED:_probable_sulfate_transporter_3.5_isoform_X1_[Nicotiana_tomentosiformis]
MSTRG.47520	103.002	99.6638	90.5506	10.9133	11.7749	11.3022	9.58191	3.26031	6.45e-05	0.00653338	up	Gene:G38914|TU63798(48.6)	UNKNOWN	chr9	7857530	7860622	PREDICTED:_11-oxo-beta-amyrin_30-oxidase-like_[Solanum_tuberosum]
MSTRG.48487	40.5949	35.1823	30.133	10.1266	10.0721	10.4625	4.82563	2.27072	6.59e-05	0.00653502	up	Gene:G39393|TU64618(78.7)	UNKNOWN	chr9	18464957	18469099	PREDICTED:_shikimate_O-hydroxycinnamoyltransferase-like_[Nicotiana_tomentosiformis]
MSTRG.47511	56.2941	54.0162	45.2305	15.7429	15.1863	15.4458	4.39556	2.13605	6.6e-05	0.00653502	up	Gene:G38736|TU63493(6.7)	UNKNOWN	chr9	7773360	7775236	ribosomal_protein_L11-like,_partial_[Nicotiana_tabacum]
MSTRG.61793	24.7194	20.7234	18.4218	1.06968	0.977855	1.09836	15.9082	3.9917	6.6e-05	0.00653502	up	Gene:G46623|TU75066(0.7)	UNKNOWN	scaffold3946	9054	10302	PREDICTED:_uncharacterized_protein_LOC105164375_[Sesamum_indicum]
MSTRG.54797	32.96	30.6363	27.1096	9.46501	9.31352	10.0815	3.89474	1.96153	6.6e-05	0.00653502	up	Gene:G43197|TU70276(72.9)	UNKNOWN	scaffold19488	766	2161	PREDICTED:_universal_stress_protein_A-like_protein_[Nicotiana_sylvestris]
MSTRG.19573	21.3231	22.5011	19.3585	0.117736	0.0508633	0.130792	23.8196	4.57408	6.61e-05	0.00653502	up	Gene:G15958|TU26070(11.1)	UNKNOWN	chr14	38549000	38552927	PREDICTED:_17.3_kDa_class_II_heat_shock_protein-like_[Nicotiana_sylvestris]
MSTRG.42565	37.1656	34.8737	30.0923	16.6753	16.995	16.9886	2.62339	1.39143	6.64e-05	0.00653502	up	Gene:G34399|TU56419(33.4)	UNKNOWN	chr7	20498464	20498822	-
MSTRG.15284	4.74796	4.80725	4.18401	0.0695465	0.108012	0.112257	5.99754	2.58437	6.64e-05	0.00653502	up	Gene:G12531|TU20582(0.3)	UNKNOWN	chr13	20518404	20521342	PREDICTED:_zeaxanthin_epoxidase,_chloroplastic-like_[Nicotiana_tomentosiformis]
MSTRG.17868	55.0695	54.927	48.9959	19.9902	19.6248	20.1651	3.08729	1.62634	6.65e-05	0.00653502	up	Gene:G14588|TU23821(33.2)	UNKNOWN	chr14	16288078	16293736	citrate_synthase_[Nicotiana_tabacum]
MSTRG.31130	6.74618	6.76172	6.25424	0.544604	0.480385	0.578431	5.54353	2.47081	6.67e-05	0.00653502	up	Gene:G25327|TU41586(0.9)	UNKNOWN	chr4	7707306	7711950	PREDICTED:_1-aminocyclopropane-1-carboxylate_oxidase-like_[Nicotiana_tomentosiformis]
MSTRG.17059	317.785	338.589	278.941	9.3115	9.04578	9.83982	38.0628	5.25031	6.68e-05	0.00653669	up	Gene:G13937|TU22766(12.2)	UNKNOWN	chr14	4927431	4928796	pathogenesis-related_protein_4B_-_common_tobacco
MSTRG.32439	44.3487	40.1832	35.6614	16.4514	15.8991	16.5651	3.19763	1.677	6.73e-05	0.00656888	up	Gene:G26327|TU43221(74.6)	UNKNOWN	chr4	22026181	22028321	PREDICTED:_40S_ribosomal_protein_S14-3_[Sesamum_indicum]
MSTRG.40814	21.7175	22.9714	21.0028	0.838909	0.748265	0.750435	13.723	3.77852	6.91e-05	0.00669628	up	Gene:G33034|TU54098(1.0)	UNKNOWN	chr6	41583771	41584165	PREDICTED:_putative_glucose-6-phosphate_1-epimerase_isoform_X1_[Solanum_lycopersicum]
MSTRG.9237	27.4557	26.327	23.2049	10.3476	10.2381	10.1696	2.98507	1.57777	6.97e-05	0.00669766	up	Gene:G7450|TU12254(26.1)	UNKNOWN	chr11	41372657	41374259	PREDICTED:_transcription_factor_TCP20-like_[Sesamum_indicum]
MSTRG.53334	62.6364	47.2857	39.0486	0	0	0	92.373	6.5294	6.98e-05	0.00669766	up	Gene:G42356|TU69107(1.5)	UNKNOWN	scaffold1658	44915	51180	osmotin-like_protein_TPM-1_precursor_[Solanum_lycopersicum]
MSTRG.45092	2.90817	2.65239	1.83944	0.699242	0.647346	0.767683	3.27	1.70929	7.14e-05	0.00671809	up	Gene:G36589|TU60007(8.9)	UNKNOWN	chr8	14814445	14815776	PREDICTED:_transcription_factor_bHLH113-like_isoform_X1_[Solanum_tuberosum]
MSTRG.4176	3.41727	3.09146	2.23801	1.44015	1.41292	1.47771	2.5111	1.32832	7.32e-05	0.00682475	up	Gene:G3534|TU5794(5.1)	UNKNOWN	chr10	17300344	17302516	PREDICTED:_4-coumarate--CoA_ligase_2_[Solanum_lycopersicum]
MSTRG.43811	6.47172	5.54175	4.38232	2.46401	2.47438	2.58624	2.91551	1.54375	7.35e-05	0.00682475	up	Gene:G35522|TU58239(3.6)	UNKNOWN	chr8	1394050	1394699	PREDICTED:_adrenodoxin_homolog,_mitochondrial-like_[Nicotiana_tomentosiformis]
MSTRG.2863	12.1606	10.0846	7.51738	1.67648	1.47787	1.67213	7.7021	2.94525	7.39e-05	0.00683001	up	Gene:G2438|TU4062(22.9)	UNKNOWN	chr1	35775263	35777253	PREDICTED:_transcription_factor_MYB1R1-like_[Nicotiana_sylvestris]
MSTRG.29336	364.242	343.602	306.76	89.5172	91.4356	88.5942	4.72363	2.23989	7.45e-05	0.00685524	up	Gene:G23766|TU38909(82.8)	UNKNOWN	chr3	26490558	26493112	PREDICTED:_20_kDa_chaperonin,_chloroplastic-like_[Nicotiana_tomentosiformis]
MSTRG.41735	9.98869	9.50901	8.92478	3.50698	3.47021	3.41724	2.69134	1.42833	7.53e-05	0.00690015	up	Gene:G33772|TU55363(1.6)	UNKNOWN	chr7	8506791	8508036	PREDICTED:_transcription_factor_TGA1-like_[Nicotiana_sylvestris]
MSTRG.39480	58.4787	52.0422	43.9227	22.7562	23.1626	24.0957	3.20725	1.68134	7.55e-05	0.00690015	up	Gene:G32012|TU52483(6.4)	UNKNOWN	chr6	17845994	17846819	PREDICTED:_40S_ribosomal_protein_S12-like_[Nicotiana_tomentosiformis]
MSTRG.18224	13.2867	13.3422	12.7518	6.48895	6.45478	6.39413	2.00979	1.00705	7.6e-05	0.00691536	up	Gene:G14884|TU24278(7.6)	UNKNOWN	chr14	19871121	19873696	PREDICTED:_putative_methyltransferase_At1g22800_[Nicotiana_tomentosiformis]
MSTRG.29564	34.4766	30.6248	23.8853	0.150585	0	0.193218	46.8647	5.55043	7.67e-05	0.00694942	up	Gene:G23943|TU39189(10.1)	UNKNOWN	chr3	28260953	28261665	PREDICTED:_secologanin_synthase-like_[Solanum_tuberosum]
MSTRG.4544	479.873	434.141	371.685	114.094	114.225	112.281	5.31652	2.41048	7.7e-05	0.00695354	up	Gene:G3776|TU6228(195.5)	UNKNOWN	chr10	22065188	22066241	Non-specific_lipid-transfer_protein_n=1_Tax=Oryza_sativa_subsp._indica_RepID=
MSTRG.12063	18.6853	18.9981	17.7836	3.8503	3.92869	4.09077	4.28586	2.09958	7.95e-05	0.0070542	up	Gene:G10010|TU16450(1.0)	UNKNOWN	chr12	35514972	35557624	PREDICTED:_protein_TRANSPARENT_TESTA_12-like_[Nicotiana_sylvestris]
MSTRG.38788	41.247	35.5172	20.0517	8.52333	8.06391	9.18175	9.49511	3.24718	8.07e-05	0.00709677	up	Gene:G31601|TU51830(2.0)	UNKNOWN	chr6	7554211	7555658	PREDICTED:_B3_domain-containing_protein_Os07g0563300_isoform_X1_[Nicotiana_sylvestris]
MSTRG.17814	162.396	204.904	286.008	0.45171	0.291267	0.219262	71.9348	6.16862	8.1e-05	0.00710005	up	Gene:G14552|TU23767(1.1)	UNKNOWN	chr14	15794025	15794876	PREDICTED:_probable_glutathione_S-transferase_[Nicotiana_sylvestris]
MSTRG.4901	5.0606	5.16173	5.23273	0	0.061167	0	5.74767	2.52298	8.1e-05	0.00710005	up	Gene:G4019|TU6624(0.5)	UNKNOWN	chr10	26020029	26020606	plasmamembrane_intrinsic_protein_2;1_[Solanum_lycopersicum]
MSTRG.32482	122.126	122.303	126.883	39.4019	38.1412	37.8446	2.97256	1.57171	8.14e-05	0.00711892	up	Gene:G26390|TU43334(6.7)	UNKNOWN	chr4	22179871	22184056	PREDICTED:_carboxyl-terminal-processing_peptidase_3,_chloroplastic_[Nicotiana_tomentosiformis]
MSTRG.17060	137.463	134.155	133.482	3.89418	3.64583	3.31859	29.9534	4.90465	8.28e-05	0.00718923	up	Gene:G14035|TU22914(7.9)	UNKNOWN	chr14	4921262	4927776	pathogenesis-related_protein_P2_[Solanum_tuberosum]
MSTRG.48346	65.2608	63.7888	59.4135	1.01532	1.14068	0.894446	35.3015	5.14166	8.3e-05	0.00718923	up	Gene:G39305|TU64484(10.1)	UNKNOWN	chr9	16111026	16112401	PREDICTED:_17.4_kDa_class_III_heat_shock_protein_[Sesamum_indicum]
MSTRG.24461	34.0298	31.8223	29.8428	6.41024	6.79166	6.71006	5.12276	2.35692	8.33e-05	0.00719062	up	Gene:G19925|TU32592(8.0)	UNKNOWN	chr2	15638847	15640727	MAPKK_[Nicotiana_tabacum]
MSTRG.876	363.905	334.918	305.002	81.352	78.263	85.0062	5.26343	2.396	8.4e-05	0.00720505	up	Gene:G759|TU1260(102.1)	UNKNOWN	chr1	14677144	14679073	PREDICTED:_NAC_domain-containing_protein_2_[Nicotiana_tomentosiformis]
MSTRG.28060	81.6458	75.2287	64.4706	0.465552	0.489768	0.751556	68.9955	6.10843	8.47e-05	0.00720946	up	Gene:G22789|TU37286(11.3)	UNKNOWN	chr3	12762558	12764194	PREDICTED:_NAC_domain-containing_protein_72-like_[Sesamum_indicum]
MSTRG.15340	14.2475	13.7872	12.4354	6.13439	6.27639	6.45545	2.40436	1.26566	8.48e-05	0.00720946	up	Gene:G12696|TU20824(12.4)	UNKNOWN	chr13	21026191	21029915	PREDICTED:_serine/threonine-protein_phosphatase_7_long_form_homolog_[Solanum_tuberosum]
MSTRG.48661	28.6313	25.4013	20.2695	9.73957	9.80892	9.81557	3.79273	1.92324	8.53e-05	0.00722277	up	Gene:G39574|TU64920(12.3)	UNKNOWN	chr9	20843699	20845764	PREDICTED:_clavaminate_synthase-like_protein_At3g21360_[Nicotiana_sylvestris]
MSTRG.14810	98.1474	100.978	92.9613	19.9158	20.0719	19.5254	5.14364	2.36279	8.53e-05	0.00722277	up	Gene:G12142|TU19953(11.4)	UNKNOWN	chr13	13908123	13909961	flavonol_synthase_[Nicotiana_tabacum]
MSTRG.5963	5.86745	5.76231	4.91124	1.77438	1.70763	1.76744	2.97272	1.57178	8.61e-05	0.00724798	up	Gene:G4818|TU7943(11.6)	UNKNOWN	chr10	39896887	39900593	PREDICTED:_receptor-like_protein_kinase_HSL1_[Nicotiana_sylvestris]
MSTRG.57481	102.224	113.402	123.329	0.51841	0.47826	0.289268	59.9132	5.9048	8.62e-05	0.00724798	up	Gene:G44564|TU72119(0.4)	UNKNOWN	scaffold25125	317	1353	PREDICTED:_protein_ECERIFERUM_1-like_[Solanum_tuberosum]
MSTRG.45856	12.4025	12.0725	10.9622	4.14907	4.03017	4.00939	2.97852	1.5746	8.63e-05	0.00724798	up	Gene:G37252|TU61041(6.8)	UNKNOWN	chr8	29245168	29247296	PREDICTED:_probable_U3_small_nucleolar_RNA-associated_protein_7_isoform_X1_[Nicotiana_tomentosiformis]
MSTRG.14802	3.15693	3.08959	2.34116	0.160193	0.148744	0.191484	4.62394	2.20912	8.67e-05	0.00724798	up	Gene:G12132|TU19938(2.3)	UNKNOWN	chr13	13713507	13716415	PREDICTED:_patatin-3-Kuras_1-like_[Solanum_tuberosum]
MSTRG.13912	1.38809	1.11814	0.563806	0	0	0.099441	3.63842	1.86331	8.67e-05	0.00724798	up	Gene:G11420|TU18808(4.1)	UNKNOWN	chr13	3986588	3987614	-
MSTRG.13941	117.659	151.229	189.718	0.53926	0.576947	0.60299	50.6158	5.66152	8.7e-05	0.00724798	up	Gene:G11431|TU18831(35.3)	UNKNOWN	chr13	4106719	4107664	Mannose-binding_lectin_n=1_Tax=Convolvulus_arvensis_RepID=
MSTRG.38333	1.02628	0.845494	0.613328	0.089275	0.09899	0.134821	2.28028	1.18921	8.71e-05	0.00724798	up	Gene:G30893|TU50655(1.9)	UNKNOWN	chr6	2412570	2414331	PREDICTED:_uncharacterized_protein_LOC104213456_[Nicotiana_sylvestris]
MSTRG.14144	5.98181	5.92333	5.60181	1.55007	1.55206	1.66171	2.89987	1.53599	8.77e-05	0.00724798	up	Gene:G11613|TU19149(3.9)	UNKNOWN	chr13	5940462	5946852	PREDICTED:_uncharacterized_protein_LOC101257086_[Solanum_lycopersicum]
MSTRG.6503	26.0074	29.1347	32.6797	0.043111	0.162273	0.032294	20.2269	4.3382	8.83e-05	0.00724798	up	Gene:G5259|TU8681(1.4)	UNKNOWN	chr11	2336825	2339949	PREDICTED:_heat_shock_protein_83-like_[Nicotiana_tomentosiformis]
MSTRG.3552	6.69459	5.6579	4.11871	2.84203	2.7138	3.10618	3.00384	1.58681	8.84e-05	0.00724798	up	Gene:G2982|TU4914(0.4)	UNKNOWN	chr10	7463711	7464307	PREDICTED:_myb-related_protein_Hv1-like_n=1_Tax=Setaria_italica_RepID=
MSTRG.61922	36.5374	31.0398	26.7184	2.98288	2.75153	3.18775	12.5338	3.64775	8.85e-05	0.00724798	up	Gene:G46690|TU75172(9.6)	UNKNOWN	scaffold4058	58774	59280	PREDICTED:_phospholipase_D_alpha_1-like_isoform_X1_n=1_Tax=Cicer_arietinum_RepID=
MSTRG.46382	15.8949	16.2712	14.308	0.674909	0.546091	0.620861	12.0491	3.59085	8.85e-05	0.00724798	up	Gene:G37814|TU61927(5.2)	UNKNOWN	chr8	40435720	40438481	PREDICTED:_leucine_aminopeptidase_2,_chloroplastic-like_[Sesamum_indicum]
MSTRG.45699	11.5098	10.3251	8.33582	0.921456	1.0222	0.953923	8.42895	3.07535	9.06e-05	0.00733067	up	Gene:G37077|TU60794(70.8)	UNKNOWN	chr8	25374433	25432346	PREDICTED:_probable_protein_phosphatase_2C_25-like_[Solanum_tuberosum]
MSTRG.8990	14.7502	14.6851	14.0661	6.72166	6.82281	6.97789	2.1253	1.08766	9.08e-05	0.00733455	up	Gene:G7227|TU11907(6.4)	UNKNOWN	chr11	36359342	36361030	60S_ribosomal_protein_L35-like_[Solanum_lycopersicum]
MSTRG.28658	20.3548	20.1582	18.6873	10.2685	9.98122	10.2951	2.10449	1.07347	9.13e-05	0.00735674	up	Gene:G23206|TU37964(2.9)	UNKNOWN	chr3	20446272	20453126	PREDICTED:_H/ACA_ribonucleoprotein_complex_subunit_2-like_protein_[Sesamum_indicum]
MSTRG.43483	0.936939	0.952008	0.862284	0.0179931	0.00752489	0.00670129	2.01819	1.01307	9.34e-05	0.00749489	up	Gene:G35203|TU57714(13.1)	UNKNOWN	chr7	32861620	32862658	PREDICTED:_uncharacterized_protein_LOC105161997_[Sesamum_indicum]
MSTRG.43875	43.3257	40.0848	34.5339	20.8201	19.8671	21.168	2.5744	1.36423	9.48e-05	0.00754669	up	Gene:G35508|TU58211(35.6)	UNKNOWN	chr8	2210768	2211285	-
MSTRG.47377	76.6009	71.677	59.832	35.0075	35.3999	35.3626	2.74797	1.45837	9.59e-05	0.00759434	up	Gene:G38549|TU63191(182.7)	UNKNOWN	chr9	6428629	6430028	histone_H3.2,_partial_[Nicotiana_tabacum]
MSTRG.14443	1.12551	0.983726	0.613153	0.046743	0	0.052229	2.76588	1.46774	9.61e-05	0.00759434	up	Gene:G11893|TU19560(36.6)	UNKNOWN	chr13	9363819	9365227	PREDICTED:_transcription_factor_MYB108-like_[Nicotiana_tomentosiformis]
MSTRG.31886	2861.5	2627.72	2326.19	1.16436	1.44916	0.882013	1524.26	10.5739	9.62e-05	0.00759434	up	Gene:G25907|TU42514(2.6)	UNKNOWN	chr4	16586908	16587241	-
MSTRG.26190	9.39684	9.09026	7.28224	1.85152	1.72795	1.93827	4.79517	2.26158	9.65e-05	0.00759434	up	Gene:G21245|TU34729(33.6)	UNKNOWN	chr2	40308818	40310463	PREDICTED:_uncharacterized_protein_At2g39795,_mitochondrial_[Nicotiana_sylvestris]
MSTRG.35324	1.04114	0.888621	0.690046	0	0	0	2.43234	1.28234	9.68e-05	0.00760183	up	Gene:G28554|TU46810(6.9)	UNKNOWN	chr5	12895689	12898620	probable_pectate_lyase_P18_precursor_[Solanum_lycopersicum]
MSTRG.59681	42.2366	37.2411	35.7778	1.03281	0.960222	0.873094	24.4319	4.61069	9.82e-05	0.00766825	up	Gene:G45705|TU73721(10.7)	UNKNOWN	scaffold306	367775	370074	PREDICTED:_9-divinyl_ether_synthase-like_[Nicotiana_tomentosiformis]
MSTRG.3261	20.9114	19.657	17.6557	1.21936	1.39209	1.45775	10.9828	3.45717	9.82e-05	0.00766825	up	Gene:G2794|TU4610(1.7)	UNKNOWN	chr10	3963694	3964681	PREDICTED:_protein_ZINC_INDUCED_FACILITATOR-LIKE_1-like_[Solanum_lycopersicum]
MSTRG.7868	3.86311	3.3608	2.44733	1.31236	1.26483	1.48751	2.97083	1.57087	9.86e-05	0.00766825	up	Gene:G6389|TU10539(3.8)	UNKNOWN	chr11	17098628	17100861	PREDICTED:_probable_transmembrane_ascorbate_ferrireductase_2_[Nicotiana_tomentosiformis]
MSTRG.19617	228.116	209.53	190.59	113.768	112.745	114.649	2.34893	1.232	9.86e-05	0.00766825	up	Gene:G15985|TU26113(163.3)	UNKNOWN	chr14	39090732	39092009	Uncharacterized_protein_n=1_Tax=Musa_acuminata_subsp._malaccensis_RepID=
MSTRG.3717	61.0262	55.6107	46.7303	13.9055	13.2068	14.8283	5.47008	2.45156	9.88e-05	0.00766825	up	Gene:G3099|TU5099(3.7)	UNKNOWN	chr10	9402942	9403184	PREDICTED:_uncharacterized_protein_LOC104244060_[Nicotiana_sylvestris]
MSTRG.52901	3.80678	3.64302	2.9809	1.40003	1.33199	1.45465	2.48728	1.31457	9.93e-05	0.00769241	up	Gene:G42176|TU68857(8.4)	UNKNOWN	scaffold1581	158776	159786	PREDICTED:_probable_protein_phosphatase_2C_60_[Nicotiana_tomentosiformis]
MSTRG.44967	4.85515	4.16039	3.14691	1.6097	1.66693	1.7134	3.07825	1.62211	0.000100654	0.00777766	up	Gene:G36434|TU59749(4.2)	UNKNOWN	chr8	13803652	13804986	PREDICTED:_probable_serine/threonine-protein_kinase_At1g18390_[Sesamum_indicum]
MSTRG.23714	28.9169	29.1328	24.243	0.958784	0.816888	0.812824	19.7153	4.30125	0.000101207	0.00777766	up	Gene:G19404|TU31707(25.5)	UNKNOWN	chr2	5273588	5277241	PREDICTED:_protein_TRANSPARENT_TESTA_12-like_[Nicotiana_tomentosiformis]
MSTRG.48629	20.1173	19.8717	20.3186	4.94232	4.86652	4.65925	3.52451	1.81742	0.00010152	0.00777766	up	Gene:G39501|TU64808(4.1)	UNKNOWN	chr9	20414189	20416261	PREDICTED:_probable_tyrosine-protein_phosphatase_At1g05000_[Nicotiana_tomentosiformis]
MSTRG.41657	13.2887	12.3447	10.4981	6.5228	6.68837	6.92687	2.32006	1.21416	0.00010199	0.00778376	up	Gene:G33721|TU55280(19.2)	UNKNOWN	chr7	7231180	7234597	PREDICTED:_uncharacterized_protein_LOC102595153_[Solanum_tuberosum]
MSTRG.18342	576.914	573.714	486.557	0.196513	0.141892	0.493917	592.731	9.21123	0.000103729	0.0078419	up	Gene:G14976|TU24417(45.4)	UNKNOWN	chr14	21185373	21186128	Proteinase_inhibitor_n=1_Tax=Ipomoea_batatas_RepID=
MSTRG.45534	44.6272	43.2544	38.1272	20.1916	19.7785	21.0013	2.55558	1.35365	0.000104237	0.0078419	up	Gene:G36999|TU60676(19.5)	UNKNOWN	chr8	22332004	22332269	PREDICTED:_60S_ribosomal_protein_L13a-4_[Sesamum_indicum]
MSTRG.46811	33.2604	30.943	22.4806	7.31548	7.58761	7.96972	6.0549	2.5981	0.000104697	0.0078419	up	Gene:G38130|TU62467(3.7)	UNKNOWN	chr9	752965	757839	PREDICTED:_3-phosphoshikimate_1-carboxyvinyltransferase_2_[Solanum_lycopersicum]
MSTRG.54407	101.117	104.73	98.7276	23.1069	22.4919	23.5684	4.51341	2.17422	0.000105159	0.0078419	up	Gene:G42991|TU70004(33.7)	UNKNOWN	scaffold18681	105	1864	PREDICTED:_hydroxyacylglutathione_hydrolase_cytoplasmic_[Nicotiana_sylvestris]
MSTRG.35387	17.8592	17.7181	14.1208	1.70264	1.61428	1.87467	9.16548	3.19621	0.000105497	0.0078419	up	Gene:G28667|TU47014(5.4)	UNKNOWN	chr5	14194928	14196251	PREDICTED:_carboxylesterase_1-like_[Solanum_tuberosum]
MSTRG.15745	82.2282	79.2627	68.1998	0.54543	0.778982	0.817837	60.1882	5.91141	0.000106799	0.0078419	up	Gene:G12851|TU21055(3.1)	UNKNOWN	chr13	29936537	29937829	PREDICTED:_small_heat_shock_protein,_chloroplastic_[Nicotiana_tomentosiformis]
MSTRG.21137	41.9784	43.3242	38.3246	8.08959	8.22163	8.21989	5.32686	2.41329	0.000107613	0.0078419	up	Gene:G17071|TU27918(14.7)	UNKNOWN	chr15	1252117	1256101	PREDICTED:_uncharacterized_protein_LOC104095296_isoform_X1_[Nicotiana_tomentosiformis]
MSTRG.19603	9.25271	8.92048	6.48667	0.772403	0.74147	0.911566	8.28311	3.05017	0.000108198	0.00785387	up	Gene:G15986|TU26114(54.3)	UNKNOWN	chr14	38992711	38993667	PREDICTED:_uncharacterized_protein_LOC102591088_[Solanum_tuberosum]
MSTRG.11207	4.151	3.99392	3.65887	0.875981	0.859205	0.970129	3.03554	1.60195	0.000108362	0.00785387	up	Gene:G9135|TU15061(0.3)	UNKNOWN	chr12	23163212	23165842	PREDICTED:_amino-acid_permease_BAT1_homolog_isoform_X3_[Nicotiana_sylvestris]
MSTRG.39333	22.0001	20.7968	15.2339	4.41485	4.20164	4.39117	6.36784	2.6708	0.00010868	0.00786278	up	Gene:G31913|TU52338(2.6)	UNKNOWN	chr6	15150092	15159391	PREDICTED:_tetraketide_alpha-pyrone_reductase_1-like_[Nicotiana_sylvestris]
MSTRG.222	160.349	159.615	133.665	28.1479	28.9921	30.375	6.71753	2.74793	0.000110292	0.00791655	up	Gene:G152|TU254(52.6)	UNKNOWN	chr1	3341951	3344889	PREDICTED:_uncharacterized_protein_At3g27210-like_[Sesamum_indicum]
MSTRG.26564	12.4857	12.388	11.419	0.622701	0.728295	0.608884	8.85107	3.14585	0.000110405	0.00791655	up	Gene:G21553|TU35230(8.9)	UNKNOWN	chr2	44503191	44505453	PREDICTED:_heat_stress_transcription_factor_A-7a-like_[Nicotiana_tomentosiformis]
MSTRG.16535	18.1009	17.1033	12.9231	4.98393	5.11349	5.30275	4.43745	2.14973	0.000111302	0.00795257	up	Gene:G13358|TU21857(1.0)	UNKNOWN	chr13	40719578	40720152	-
MSTRG.53829	28.8791	24.6742	24.5264	0.135155	0.051859	0.157248	29.8265	4.89852	0.000112019	0.00798211	up	Gene:G42670|TU69545(0.5)	UNKNOWN	scaffold1746	95965	97321	PREDICTED:_malate_synthase,_glyoxysomal_[Solanum_lycopersicum]
MSTRG.12264	16.1962	16.3105	15.9948	7.31939	7.20872	7.47401	2.11683	1.08191	0.000113334	0.0080407	up	Gene:G9913|TU16281(3.0)	UNKNOWN	chr12	38400596	38404445	PREDICTED:_serrate_RNA_effector_molecule_isoform_X1_[Nicotiana_tomentosiformis]
MSTRG.49040	49.6485	44.8615	38.296	28.5623	27.9237	28.6421	2.20021	1.13764	0.000113545	0.00804153	up	Gene:G39772|TU65246(11.5)	UNKNOWN	chr9	27034659	27035107	PREDICTED:_mediator_of_RNA_polymerase_II_transcription_subunit_1-like_[Solanum_tuberosum]
MSTRG.56368	34.4239	36.4353	47.116	0.0730314	0.111351	0.165685	23.0857	4.52893	0.000114002	0.00805679	up	Gene:G44040|TU71422(0.4)	UNKNOWN	scaffold2259	12220	12615	Uncharacterized_protein_n=1_Tax=Prunus_persica_RepID=
MSTRG.14354	121.114	117.277	102.535	0.717791	0.772513	1.09047	82.0487	6.35841	0.000114447	0.00805679	up	Gene:G11827|TU19458(21.6)	UNKNOWN	chr13	8708434	8709798	PREDICTED:_homeobox-leucine_zipper_protein_ATHB-12-like_[Nicotiana_sylvestris]
MSTRG.46436	20.8423	20.7217	13.1892	0.051529	0.021551	0.134091	35.0883	5.13292	0.000114878	0.00805679	up	Gene:G37766|TU61863(14.2)	UNKNOWN	chr8	38001571	38003297	RNase_NE_[Nicotiana_alata]
MSTRG.870	10.5106	10.677	11.0806	0.161416	0.266445	0.246629	8.97263	3.16553	0.000115755	0.00805679	up	Gene:G593|TU984(6.9)	UNKNOWN	chr1	14944521	14949373	PREDICTED:_mitochondrial_pyruvate_carrier_1-like_[Nicotiana_tomentosiformis]
MSTRG.26136	25.1274	24.8029	21.8601	2.69228	2.52288	2.9186	8.3978	3.07001	0.000115773	0.00805679	up	Gene:G21243|TU34727(10.2)	UNKNOWN	chr2	39777985	39778463	Uncharacterized_protein_n=1_Tax=Oryza_brachyantha_RepID=
MSTRG.38116	121.187	111.437	107.301	14.6055	15.2209	14.3031	8.41019	3.07214	0.000115879	0.00805679	up	Gene:G30794|TU50484(48.2)	UNKNOWN	chr6	1955041	1956988	PREDICTED:_limonoid_UDP-glucosyltransferase-like_[Nicotiana_sylvestris]
MSTRG.52401	167.327	148.705	119.892	1.39041	0.989337	1.49061	106.154	6.73002	0.000116054	0.00805679	up	Gene:G41843|TU68371(18.4)	UNKNOWN	scaffold14835	2140	3672	PREDICTED:_NAC_domain-containing_protein_72-like_[Sesamum_indicum]
MSTRG.13913	38.4761	36.3077	35.4678	12.4253	11.9533	12.4079	3.1726	1.66567	0.000116159	0.00805679	up	Gene:G11406|TU18790(1.5)	UNKNOWN	chr13	3748060	3750114	PREDICTED:_bifunctional_epoxide_hydrolase_2-like_[Sesamum_indicum]
MSTRG.28035	67.7044	62.8849	63.9416	8.48129	8.1106	7.97924	7.57527	2.9213	0.00011685	0.00808591	up	Gene:G22719|TU37172(109.2)	UNKNOWN	chr3	12561057	12605948	PREDICTED:_calcium-binding_protein_PBP1_[Sesamum_indicum]
MSTRG.11280	17.1341	16.7538	13.5996	0.170912	0.131812	0.073489	20.3393	4.3462	0.000116981	0.00808591	up	Gene:G9165|TU15102(5.2)	UNKNOWN	chr12	24926076	24927543	PREDICTED:_acidic_endochitinase_[Solanum_lycopersicum]
MSTRG.12230	7.20151	7.72852	7.43088	0.267219	0.332395	0.309978	6.34344	2.66527	0.000118645	0.00815415	up	Gene:G9868|TU16219(3.8)	UNKNOWN	chr12	37987006	37988826	PREDICTED:_zeaxanthin_epoxidase,_chloroplastic-like_[Nicotiana_tomentosiformis]
MSTRG.32276	102.124	100.382	82.2261	6.01309	5.51645	5.41042	19.7086	4.30075	0.000119551	0.00815952	up	Gene:G26210|TU43015(47.8)	UNKNOWN	chr4	20516607	20520574	PREDICTED:_probable_galactinol--sucrose_galactosyltransferase_2_isoform_X1_[Nicotiana_tomentosiformis]
MSTRG.32245	45.2851	44.5269	40.5403	4.79432	5.15767	5.40067	8.64475	3.11182	0.000119665	0.00815952	up	Gene:G26358|TU43269(25.4)	UNKNOWN	chr4	19975797	19977621	PREDICTED:_probable_calcium-binding_protein_CML36_[Nicotiana_sylvestris]
MSTRG.53147	71.2099	64.0071	54.8315	7.30259	7.73296	8.40931	10.645	3.41211	0.000120196	0.00817632	up	Gene:G42281|TU69003(27.7)	UNKNOWN	scaffold16339	46	2924	PREDICTED:_uncharacterized_protein_LOC101264151_isoform_X1_[Solanum_lycopersicum]
MSTRG.23797	46.4559	44.3518	37.9975	6.6764	6.45013	6.21796	7.75877	2.95583	0.000120797	0.00818585	up	Gene:G19380|TU31670(33.7)	UNKNOWN	chr2	6091528	6108776	PREDICTED:_8-hydroxygeraniol_dehydrogenase-like_[Nicotiana_tomentosiformis]
MSTRG.9516	34.1929	35.5109	28.8022	3.30307	3.24751	3.35856	10.3007	3.36467	0.000122049	0.00822869	up	Gene:G7742|TU12752(132.4)	UNKNOWN	chr12	1787101	2005672	-
MSTRG.23042	78.8851	74.841	67.01	32.7448	33.3619	34.8827	2.73445	1.45125	0.000122942	0.00825147	up	Gene:G18731|TU30597(32.8)	UNKNOWN	chr15	29113221	29117616	PREDICTED:_uncharacterized_protein_LOC104097028_[Nicotiana_tomentosiformis]
MSTRG.23908	20.7364	19.0167	16.2327	5.0111	4.7923	4.7741	4.63003	2.21102	0.000123449	0.00825147	up	Gene:G19475|TU31831(11.7)	UNKNOWN	chr2	8067906	8072015	PREDICTED:_putative_DNA-binding_protein_ESCAROLA_[Nicotiana_tomentosiformis]
MSTRG.1040	18.2362	15.6089	13.8046	3.34319	3.26772	3.40008	5.54494	2.47117	0.000123727	0.00825147	up	Gene:G777|TU1291(10.7)	UNKNOWN	chr1	16212224	16214300	PREDICTED:_putative_4-hydroxy-4-methyl-2-oxoglutarate_aldolase_3_[Solanum_lycopersicum]
MSTRG.15384	285.502	313.464	351.674	6.39378	7.26741	7.31301	30.0017	4.90697	0.000124028	0.00825147	up	Gene:G12625|TU20719(110.3)	UNKNOWN	chr13	22150723	22152432	PREDICTED:_NAC_transcription_factor_29-like_[Nicotiana_tomentosiformis]
MSTRG.2214	19.4637	18.7561	14.6864	4.91575	4.87221	4.90993	4.67302	2.22435	0.000124187	0.00825147	up	Gene:G1711|TU2868(38.5)	UNKNOWN	chr1	27977529	28025091	PREDICTED:_protein_argonaute_2_[Nicotiana_tomentosiformis]
MSTRG.49557	52.7822	50.8005	44.5477	11.0211	11.3613	12.141	5.21175	2.38177	0.00012429	0.00825147	up	Gene:G40142|TU65859(1.8)	UNKNOWN	chr9	34987258	34992805	PREDICTED:_GDSL_esterase/lipase_At3g48460_[Nicotiana_tomentosiformis]
MSTRG.14045	106.699	91.4119	59.2322	47.4488	46.9284	53.3457	4.02091	2.00752	0.000124819	0.00827296	up	Gene:G11525|TU19010(161.6)	UNKNOWN	chr13	4810502	4813751	-
MSTRG.31511	80.6146	75.4425	59.5346	42.1276	40.9897	44.2276	2.62055	1.38987	0.000125281	0.00827705	up	Gene:G25624|TU42078(69.0)	UNKNOWN	chr4	11950829	11968660	PREDICTED:_proteasome_subunit_beta_type-6-like_[Nicotiana_sylvestris]
MSTRG.30224	20.9069	18.2223	18.6325	0.795839	0.823304	0.843482	12.6209	3.65774	0.000125787	0.00828261	up	Gene:G24337|TU39895(2.8)	UNKNOWN	chr3	33970694	33971494	PREDICTED:_ABC_transporter_G_family_member_36-like_[Solanum_lycopersicum]
MSTRG.36885	34.8126	32.392	29.1375	12.3613	12.83	12.659	3.08704	1.62622	0.000126952	0.00828589	up	Gene:G29828|TU48875(25.6)	UNKNOWN	chr5	32550077	32552967	PREDICTED:_probable_quinone_oxidoreductase_[Nicotiana_sylvestris]
MSTRG.18726	45.9805	44.7795	40.4313	15.374	16.0773	15.8488	3.2028	1.67934	0.000127028	0.00828589	up	Gene:G15296|TU24991(8.5)	UNKNOWN	chr14	25765516	25821921	-
MSTRG.7788	1.20935	1.16289	1.26293	0	0	0	2.11596	1.08131	0.00012727	0.00828589	up	Gene:G6347|TU10466(6.1)	UNKNOWN	chr11	16681530	16683274	PREDICTED:_peroxidase_10-like_[Nicotiana_sylvestris]
MSTRG.45712	13.388	13.8103	10.6624	0.376508	0.323239	0.3531	14.032	3.81065	0.000127282	0.00828589	up	Gene:G37098|TU60825(15.6)	UNKNOWN	chr8	26191923	26192844	-
MSTRG.45242	27.7849	28.8666	28.4141	10.3475	10.5921	10.5046	2.50285	1.32357	0.000127414	0.00828589	up	Gene:G36788|TU60332(1.1)	UNKNOWN	chr8	18973011	18974043	PREDICTED:_spermatogenesis-associated_protein_20-like_[Solanum_tuberosum]
MSTRG.215	84.6595	82.8771	77.1701	35.0629	33.5509	35.2634	2.67165	1.41773	0.000127607	0.00828589	up	Gene:G141|TU235(87.4)	UNKNOWN	chr1	3281371	3284985	PREDICTED:_mitochondrial_import_receptor_subunit_TOM20-like_[Nicotiana_tomentosiformis]
MSTRG.2610	12.4984	12.2089	10.5429	6.92035	6.84727	7.03238	2.03543	1.02533	0.000128775	0.00828589	up	Gene:G2276|TU3795(0.9)	UNKNOWN	chr1	33092944	33093708	PREDICTED:_transcription_factor_VIP1-like_[Solanum_tuberosum]
MSTRG.29125	19.1114	19.245	18.3608	2.04477	2.24733	2.29251	6.67266	2.73826	0.000129077	0.00828589	up	Gene:G23581|TU38582(2.8)	UNKNOWN	chr3	25067058	25071086	PREDICTED:_UDP-glucose_flavonoid_3-O-glucosyltransferase_6-like_[Solanum_tuberosum]
MSTRG.10062	11.1268	10.0766	6.36129	2.81443	2.75412	3.06041	5.47396	2.45258	0.000129756	0.00828589	up	Gene:G8178|TU13463(8.1)	UNKNOWN	chr12	7283454	7286521	PREDICTED:_probable_WRKY_transcription_factor_31_isoform_X2_[Nicotiana_sylvestris]
MSTRG.62280	13.5151	13.9027	12.4526	2.72648	2.63301	2.80227	4.39411	2.13557	0.000129928	0.00828589	up	Gene:G46890|TU75484(18.4)	UNKNOWN	scaffold4432	3067	4078	uncharacterized_protein_LOC102577570_[Solanum_tuberosum]
MSTRG.40767	83.8279	87.8796	71.6046	8.10116	8.04117	8.20893	11.6295	3.53971	0.000129992	0.00828589	up	Gene:G33002|TU54050(153.6)	UNKNOWN	chr6	41151833	41154328	PREDICTED:_annexin_D1-like_[Sesamum_indicum]
MSTRG.26444	16.5349	18.2747	20.6309	4.70912	4.84394	4.72076	2.51058	1.32802	0.000130639	0.00828589	up	Gene:G21464|TU35082(1.3)	UNKNOWN	chr2	43063076	43064162	PREDICTED:_probable_plastidic_glucose_transporter_2-like_isoform_X1_[Solanum_tuberosum]
MSTRG.22396	82.3468	79.0137	70.1592	2.17798	1.9681	1.77454	32.3756	5.01683	0.000130796	0.00828589	up	Gene:G18224|TU29787(1.6)	UNKNOWN	chr15	16801121	16801734	PREDICTED:_citrate_synthase,_glyoxysomal_[Solanum_lycopersicum]
MSTRG.50415	20.3527	19.2985	14.5918	7.36525	7.33101	7.61579	3.60223	1.84889	0.000130824	0.00828589	up	Gene:G40694|TU66699(43.2)	UNKNOWN	scaffold11119	712	3438	PREDICTED:_cleavage_stimulation_factor_subunit_2-like_[Nicotiana_tomentosiformis]
MSTRG.64171	29.6447	28.3778	26.5309	1.32434	1.32577	1.12533	14.6986	3.87761	0.000130986	0.00828589	up	Gene:G47902|TU76981(3.2)	UNKNOWN	scaffold6876	6050	9100	PREDICTED:_pheophytinase,_chloroplastic-like_[Nicotiana_tomentosiformis]
MSTRG.46496	41.6381	39.3014	37.3412	11.5935	11.7668	11.316	3.68691	1.88241	0.000130995	0.00828589	up	Gene:G37723|TU61797(66.1)	UNKNOWN	chr8	39035843	39038899	PREDICTED:_homeobox-leucine_zipper_protein_HAT5_[Sesamum_indicum]
MSTRG.16320	63.1496	68.7481	92.0939	0.0112092	0.18283	0.106878	39.2044	5.29294	0.00013106	0.00828589	up	Gene:G13246|TU21690(1.6)	UNKNOWN	chr13	39178880	39180116	PREDICTED:_heat_shock_70_kDa_protein_[Nicotiana_tomentosiformis]
MSTRG.48497	12.7374	12.0192	12.0634	0.711715	0.600438	0.587749	8.57181	3.0996	0.000131063	0.00828589	up	Gene:G39407|TU64640(1.3)	UNKNOWN	chr9	18523193	18526652	PREDICTED:_leucine_aminopeptidase_2,_chloroplastic_[Nicotiana_tomentosiformis]
MSTRG.5638	9.52258	9.87908	10.1577	2.3452	2.24168	2.17917	3.06033	1.61369	0.00013116	0.00828589	up	Gene:G4597|TU7612(6.4)	UNKNOWN	chr10	34806773	34811035	PREDICTED:_heparan-alpha-glucosaminide_N-acetyltransferase_isoform_X1_[Nicotiana_tomentosiformis]
MSTRG.3674	5.7818	6.03523	7.37738	0.422622	0.451178	0.339514	3.76981	1.91449	0.000131326	0.00828589	up	Gene:G3046|TU5013(0.7)	UNKNOWN	chr10	8685088	8686087	PREDICTED:_cytokinin_riboside_5'-monophosphate_phosphoribohydrolase_LOG7_[Sesamum_indicum]
MSTRG.55282	108.236	99.7447	89.4751	56.9979	55.0273	57.5486	2.2766	1.18688	0.000131663	0.00828589	up	Gene:G43481|TU70665(69.9)	UNKNOWN	scaffold204	270523	272569	PREDICTED:_40S_ribosomal_protein_SA_{ECO:0000255|HAMAP-Rule:MF_03015}-like_[Nicotiana_tomentosiformis]
MSTRG.62386	62.2201	56.5625	44.5886	20.1623	19.5994	22.01	4.18563	2.06545	0.000131709	0.00828589	up	Gene:G46941|TU75559(83.0)	UNKNOWN	scaffold4563	26818	27657	PREDICTED:_60S_ribosomal_protein_L13a-4-like_[Nicotiana_tomentosiformis]
MSTRG.36681	201.534	187.001	152.034	53.9896	51.993	51.9345	5.02299	2.32855	0.000131898	0.00828589	up	Gene:G29602|TU48532(82.3)	UNKNOWN	chr5	30420054	30421494	PREDICTED:_reticulon-like_protein_B4_[Nicotiana_sylvestris]
MSTRG.61004	378.716	358.369	327.064	145.433	151.043	148.969	2.91733	1.54465	0.000132183	0.00828589	up	Gene:G46286|TU74588(353.3)	UNKNOWN	scaffold347	185137	187439	PREDICTED:_calmodulin-related_protein_isoform_3_n=1_Tax=Vitis_vinifera_RepID=
MSTRG.30982	13.9123	13.1253	10.3022	0.898663	0.846171	0.78482	10.7924	3.43194	0.000132728	0.00828589	up	Gene:G25158|TU41278(0.5)	UNKNOWN	chr4	5793881	5794410	PREDICTED:_alpha-amylase_[Nicotiana_sylvestris]
MSTRG.53390	7.374	7.07551	5.61008	3.1019	3.03244	3.18513	2.66811	1.41582	0.000132804	0.00828589	up	Gene:G42423|TU69202(9.5)	UNKNOWN	scaffold16656	1112	2556	PREDICTED:_uncharacterized_protein_LOC104097126_[Nicotiana_tomentosiformis]
MSTRG.21818	3.90297	3.66985	2.45076	0	0.035726	0.080176	7.06769	2.82124	0.000132845	0.00828589	up	Gene:G17979|TU29364(0.4)	UNKNOWN	chr15	9510562	9512215	cytochrome_P450_[Nicotiana_tabacum]
MSTRG.40987	49.9078	49.2041	46.4885	3.78395	4.17819	3.73275	11.0198	3.46202	0.000133589	0.00828589	up	Gene:G33206|TU54413(0.8)	UNKNOWN	chr6	42943924	42947770	PREDICTED:_L-arabinokinase-like_[Nicotiana_sylvestris]
MSTRG.30958	3.30458	3.24708	3.62388	0	0.0471257	0.020984	3.81472	1.93158	0.000133704	0.00828589	up	Gene:G25101|TU41185(0.5)	UNKNOWN	chr4	5680016	5681490	-
MSTRG.8202	6.62907	6.43097	4.66241	0.58984	0.564352	0.588355	6.81049	2.76776	0.00013418	0.00828589	up	Gene:G6643|TU10951(2.7)	UNKNOWN	chr11	21913506	21916675	PREDICTED:_amino_acid_permease_3-like_[Nicotiana_tomentosiformis]
MSTRG.34465	36.1019	38.7239	40.2751	10.7179	10.5181	10.2871	2.95123	1.56132	0.000134452	0.00828589	up	Gene:G28031|TU45963(1.7)	UNKNOWN	chr5	2576160	2579472	PREDICTED:_ruBisCO_large_subunit-binding_protein_subunit_alpha_[Solanum_lycopersicum]
MSTRG.42025	428.74	382.289	359.515	0.386153	0.063239	0.206833	411.556	8.68494	0.000134503	0.00828589	up	Gene:G34016|TU55763(4.1)	UNKNOWN	chr7	12249062	12267908	PREDICTED:_osmotin-like_protein_OSML13-like_[Solanum_tuberosum]
MSTRG.44469	3.97354	3.94771	3.61193	1.29158	1.33766	1.38301	2.33641	1.2243	0.000134572	0.00828589	up	Gene:G36046|TU59109(5.5)	UNKNOWN	chr8	9073287	9077040	PREDICTED:_phospholipid:diacylglycerol_acyltransferase_1-like_[Nicotiana_sylvestris]
MSTRG.46645	20.0695	19.0162	22.6412	0.175248	0.117434	0.171765	15.4723	3.95161	0.000134884	0.00828589	up	Gene:G37719|TU61791(0.6)	UNKNOWN	chr8	39820448	39823747	PREDICTED:_tetraketide_alpha-pyrone_reductase_1_[Sesamum_indicum]
MSTRG.12228	80.5273	63.1114	65.537	0	0	0	88.6079	6.46936	0.00013596	0.008331	up	Gene:G9882|TU16239(0.6)	UNKNOWN	chr12	37899772	37900264	PREDICTED:_patatin-05-like_[Solanum_tuberosum]
MSTRG.32501	214.192	204.315	168.548	46.0219	48.7046	47.6945	5.72674	2.51771	0.00013616	0.008331	up	Gene:G26526|TU43573(10.8)	UNKNOWN	chr4	22350091	22351635	PREDICTED:_protein_TIC_55,_chloroplastic_[Nicotiana_tomentosiformis]
MSTRG.55433	237.11	219.387	186.615	34.6431	33.0995	32.2324	8.70272	3.12147	0.000136502	0.008331	up	Gene:G43546|TU70763(105.2)	UNKNOWN	scaffold20675	180	2543	flavanone_3-hydroxylase_[Nicotiana_tabacum]
MSTRG.34170	9.45006	8.76252	9.76688	0.06379	0.020177	0.053907	9.25569	3.21034	0.000136782	0.008331	up	Gene:G27598|TU45265(5.6)	UNKNOWN	chr5	567674	569720	PREDICTED:_cytochrome_P450_CYP736A12-like_[Solanum_lycopersicum]
MSTRG.21770	12.6753	13.1463	12.1045	0.634646	0.508627	0.533839	9.44302	3.23925	0.000137065	0.008331	up	Gene:G17732|TU28999(1.0)	UNKNOWN	chr15	8947926	8954710	PREDICTED:_isoflavone_2'-hydroxylase-like_[Nicotiana_sylvestris]
MSTRG.38818	7.72076	7.14821	6.14572	2.94779	2.86975	3.165	2.69751	1.43163	0.000137405	0.00833909	up	Gene:G31435|TU51539(0.7)	UNKNOWN	chr6	9133569	9134101	PREDICTED:_uncharacterized_protein_LOC104219016_[Nicotiana_sylvestris]
MSTRG.31691	31.3879	27.9597	23.5459	9.39404	8.88294	9.9018	4.12463	2.04427	0.000138225	0.00834904	up	Gene:G25826|TU42390(28.1)	UNKNOWN	chr4	15724443	15725711	PREDICTED:_EIN3-binding_F-box_protein_1_[Nicotiana_sylvestris]
MSTRG.864	76.8234	74.172	66.8607	23.6371	22.1581	23.7288	3.75609	1.90923	0.000138567	0.00834904	up	Gene:G620|TU1033(19.9)	UNKNOWN	chr1	14362336	14362950	PREDICTED:_aldehyde_dehydrogenase_[Nicotiana_sylvestris]
MSTRG.63543	17.6991	17.1297	14.3198	6.1996	6.38618	6.3846	3.18537	1.67146	0.000138695	0.00834904	up	Gene:G47563|TU76504(10.7)	UNKNOWN	scaffold599	239317	240223	PREDICTED:_UDP-glycosyltransferase_74F1-like_[Nicotiana_sylvestris]
MSTRG.31837	69.7357	67.1505	57.5896	31.1472	29.7736	30.8561	2.7564	1.46278	0.000138812	0.00834904	up	Gene:G25864|TU42445(1.0)	UNKNOWN	chr4	16246464	16246807	Uncharacterized_protein_n=1_Tax=Prunus_persica_RepID=
MSTRG.54926	122.092	118.938	103.866	0.337932	0.479108	0.228958	105.011	6.7144	0.000139373	0.00837029	up	Gene:G43275|TU70381(91.8)	UNKNOWN	scaffold19837	59	2320	PREDICTED:_asparagine_synthetase_[glutamine-hydrolyzing]-like_[Nicotiana_sylvestris]
MSTRG.32846	48.8869	46.2043	36.5335	18.2558	18.8083	19.2412	3.45135	1.78716	0.00013979	0.00838125	up	Gene:G26587|TU43683(160.4)	UNKNOWN	chr4	26779396	26781131	S-adenosylmethionine_synthase_[Nicotiana_tabacum]
MSTRG.39677	184.818	179.605	183.247	32.7281	31.2128	33.6277	5.57681	2.47944	0.00014011	0.00838125	up	Gene:G32233|TU52833(213.4)	UNKNOWN	chr6	21565447	21566085	Aspartic_protease_n=1_Tax=Ipomoea_batatas_RepID=
MSTRG.32202	80.0673	83.2263	67.3715	0.395429	0.471952	0.287137	71.7588	6.16508	0.00014018	0.00838125	up	Gene:G26250|TU43080(30.7)	UNKNOWN	chr4	19313364	19314933	PREDICTED:_homeobox-leucine_zipper_protein_ATHB-12-like_[Nicotiana_sylvestris]
MSTRG.2823	63.8884	60.9446	48.7812	28.7491	27.7639	29.7159	2.95204	1.56171	0.00014185	0.00843507	up	Gene:G2503|TU4161(89.7)	UNKNOWN	chr10	180608	185004	RecName:_Full=Phenylalanine_ammonia-lyase
MSTRG.6960	2.64122	2.52734	2.70529	0.066792	0.038619	0.068273	3.31619	1.72953	0.000142165	0.00843737	up	Gene:G5641|TU9313(0.8)	UNKNOWN	chr11	8500829	8503476	PREDICTED:_GDSL_esterase/lipase_2-like_[Solanum_tuberosum]
MSTRG.14875	20.2213	17.6675	15.0001	8.5964	8.46404	8.73094	2.86824	1.52017	0.000142636	0.00843952	up	Gene:G12275|TU20171(12.4)	UNKNOWN	chr13	15891960	15895729	PREDICTED:_uncharacterized_protein_LOC102579045_[Solanum_tuberosum]
MSTRG.30076	108.855	106.773	92.9221	53.2345	51.7995	54.1927	2.44495	1.28981	0.00014283	0.00843952	up	Gene:G24273|TU39786(17.7)	UNKNOWN	chr3	33486606	33487450	PREDICTED:_60S_ribosomal_protein_L18-2_[Nicotiana_tomentosiformis]
MSTRG.46764	37.9142	34.0655	28.638	23.7501	23.1242	23.8565	2.06167	1.04381	0.00014311	0.0084437	up	Gene:G38109|TU62421(41.4)	UNKNOWN	chr9	213153	214340	PREDICTED:_protein_pleiotropic_regulatory_locus_1-like_[Nicotiana_tomentosiformis]
MSTRG.48084	87.681	83.5565	83.0887	14.1319	13.0758	13.3063	6.3123	2.65817	0.000143914	0.00845401	up	Gene:G39117|TU64166(1.6)	UNKNOWN	chr9	13399459	13400240	PREDICTED:_endoplasmic_reticulum_metallopeptidase_1_[Nicotiana_tomentosiformis]
MSTRG.37604	14.0269	12.7901	13.8599	0.107934	0.0835325	0.162068	13.0661	3.70776	0.000144878	0.00848608	up	Gene:G30292|TU49652(5.9)	UNKNOWN	chr5	40810725	40813358	PREDICTED:_very-long-chain_enoyl-CoA_reductase-like_[Solanum_tuberosum]
MSTRG.56934	9.72667	8.956	6.3556	2.24329	2.01607	2.2911	5.13828	2.36129	0.000145266	0.00848608	up	Gene:G44327|TU71810(5.5)	UNKNOWN	scaffold23860	364	2416	PREDICTED:_protein_FIZZY-RELATED_3-like_[Solanum_tuberosum]
MSTRG.46449	6.70168	5.92117	3.19326	0.019708	0	0.024208	14.7715	3.88474	0.000145357	0.00848608	up	Gene:G37773|TU61871(37.0)	UNKNOWN	chr8	38175738	38177154	Chain_A,_Crystal_Structure_Of_The_Nicotiana_Glutinosa_Ribonuclease_Nw
MSTRG.13527	10.9934	10.6313	8.87573	5.22892	5.04573	5.28311	2.41878	1.27428	0.000146009	0.00848608	up	Gene:G11021|TU18152(29.7)	UNKNOWN	chr12	51978636	51980152	PREDICTED:_ethylene_response_sensor_1_[Nicotiana_sylvestris]
MSTRG.48248	4.26443	3.8638	2.1988	0	0.02719	0.094001	8.9035	3.15437	0.000146084	0.00848608	up	Gene:G39210|TU64327(115.5)	UNKNOWN	chr9	14917735	14919375	PREDICTED:_blue_copper_protein-like_[Nicotiana_tomentosiformis]
MSTRG.16380	5.23459	4.71931	3.95569	2.23677	2.16929	2.40375	2.41202	1.27024	0.000146287	0.00848608	up	Gene:G13274|TU21735(3.2)	UNKNOWN	chr13	39491928	39494469	PREDICTED:_calmodulin-binding_receptor-like_cytoplasmic_kinase_3_[Nicotiana_sylvestris]
MSTRG.44467	36.011	35.2825	29.0426	4.06894	3.59295	4.05446	9.74703	3.28496	0.000147752	0.00854249	up	Gene:G36033|TU59090(1.0)	UNKNOWN	chr8	9042643	9044082	PREDICTED:_small_heat_shock_protein,_chloroplastic-like_[Sesamum_indicum]
Gene:G33652|TU55157(1.3)	1.51652	1.26503	0.90748	0	0	0.0821449	3.25072	1.70076	0.000149182	0.00857032	up	Gene:G33652|TU55157(1.3)	UNKNOWN	chr7	6006972	6007875	PREDICTED:_uncharacterized_protein_LOC104215819_[Nicotiana_sylvestris]
MSTRG.1035	30.1385	28.3376	19.912	1.14777	0.962112	1.37208	23.3618	4.54608	0.000149405	0.00857032	up	Gene:G766|TU1273(2.9)	UNKNOWN	chr1	16495858	16496726	NAC_domain_protein_NAC1_n=1_Tax=Phaseolus_vulgaris_RepID=
MSTRG.20092	10.2851	9.65561	9.6752	3.02704	2.94293	2.98467	2.91712	1.54454	0.000149528	0.00857032	up	Gene:G16354|TU26690(2.2)	UNKNOWN	chr14	44225510	44227431	PREDICTED:_alcohol_dehydrogenase-like_4_[Nicotiana_tomentosiformis]
MSTRG.33954	37.8001	37.5931	34.5772	6.29323	6.0752	5.81181	6.01508	2.58858	0.000149628	0.00857032	up	Gene:G27418|TU44961(6.8)	UNKNOWN	chr4	45778541	45780472	PREDICTED:_ankyrin_repeat-containing_protein_At5g02620-like_[Nicotiana_sylvestris]
MSTRG.33305	483.457	444.402	396.258	5.85066	5.39615	7.06416	86.6181	6.4366	0.000149935	0.00857032	up	Gene:G26998|TU44317(12.4)	UNKNOWN	chr4	33756598	33757929	pathogenesis-related_protein_4B_-_common_tobacco
MSTRG.9184	21.1536	22.62	20.2048	0.123832	0	0.0477682	23.1817	4.53492	0.000151046	0.00860941	up	Gene:G7365|TU12119(2.8)	UNKNOWN	chr11	40416953	40417970	PREDICTED:_uncharacterized_protein_LOC102586215_[Solanum_tuberosum]
MSTRG.23969	11.7719	11.7548	10.1246	1.57611	1.48022	1.71715	5.93624	2.56955	0.000151842	0.00862122	up	Gene:G19574|TU32007(3.4)	UNKNOWN	chr2	8516007	8518328	PREDICTED:_sugar_carrier_protein_A_[Nicotiana_tomentosiformis]
MSTRG.61735	38.9923	36.1484	29.8801	15.3287	14.7116	14.9156	3.25436	1.70237	0.000151895	0.00862122	up	Gene:G46588|TU75006(22.3)	UNKNOWN	scaffold3894	14604	16770	PREDICTED:_cytochrome_P450_81D1-like_[Solanum_tuberosum]
MSTRG.24756	40.1821	39.3762	37.8321	1.41354	1.70493	1.43658	17.0348	4.09042	0.000152598	0.00864894	up	Gene:G20152|TU32952(1.3)	UNKNOWN	chr2	20439595	20442708	PREDICTED:_heat_shock_70_kDa_protein_6,_chloroplastic-like_[Solanum_tuberosum]
MSTRG.3175	62.4432	56.8915	23.3265	0	0	0.0972237	187.89	7.55375	0.000154055	0.0086855	up	Gene:G2728|TU4519(1.0)	UNKNOWN	chr10	2747037	2748275	PREDICTED:_desiccation-related_protein_PCC13-62-like_[Nicotiana_tomentosiformis]
MSTRG.46692	2.11874	1.98068	1.54208	0.630207	0.66291	0.718099	2.33913	1.22597	0.000154127	0.0086855	up	Gene:G37879|TU62035(57.3)	UNKNOWN	chr8	39990551	39993383	PREDICTED:_tetraspanin-8-like_[Nicotiana_tomentosiformis]
MSTRG.63802	45.1988	43.1982	37.7577	1.35717	1.04633	1.38963	25.2437	4.65785	0.000154301	0.0086855	up	Gene:G47713|TU76718(0.9)	UNKNOWN	scaffold6334	1080	1925	PREDICTED:_probable_protein_phosphatase_2C_24_[Nicotiana_tomentosiformis]
MSTRG.32280	26.3486	24.9759	15.8597	2.08797	2.19281	2.31826	14.9707	3.90407	0.000154657	0.0086855	up	Gene:G26183|TU42975(3.8)	UNKNOWN	chr4	20378899	20384675	PREDICTED:_zeatin_O-glucosyltransferase-like_[Sesamum_indicum]
MSTRG.5280	20.1944	19.4165	14.7443	6.60144	6.46682	6.79164	3.91787	1.97007	0.000154878	0.0086855	up	Gene:G4339|TU7177(27.0)	UNKNOWN	chr10	30885943	30888731	ArcA1_protein_[Solanum_lycopersicum]
MSTRG.4545	30.4248	28.4249	22.1269	0.084076	0.208753	0.315795	37.2918	5.22078	0.000155267	0.0086855	up	Gene:G3781|TU6239(19.9)	UNKNOWN	chr10	22068534	22069725	lipid-transfer_protein_precursor_[Solanum_chacoense]
MSTRG.28439	44.4368	43.1069	36.2041	4.66072	5.09233	4.74559	9.62978	3.2675	0.000155479	0.0086855	up	Gene:G23089|TU37773(1.0)	UNKNOWN	chr3	17636753	17638966	PREDICTED:_probable_acyl-activating_enzyme_17,_peroxisomal_[Nicotiana_tomentosiformis]
MSTRG.13508	5.54741	5.5486	5.38128	0.131343	0.225557	0.175008	5.71079	2.51369	0.000156713	0.00869865	up	Gene:G10994|TU18115(3.7)	UNKNOWN	chr12	51701773	51703839	PREDICTED:_UDP-glycosyltransferase_73C1_[Nicotiana_tomentosiformis]
MSTRG.21809	199.178	182.759	150.82	53.3054	52.6957	51.4642	4.90072	2.29299	0.000157066	0.00870623	up	Gene:G17913|TU29263(93.4)	UNKNOWN	chr15	9721442	9723430	PREDICTED:_low-temperature-induced_cysteine_proteinase_[Sesamum_indicum]
MSTRG.51921	54.9009	52.9637	46.9851	17.3851	17.9488	18.7933	3.49094	1.80361	0.00015823	0.00873266	up	Gene:G41571|TU67960(20.3)	UNKNOWN	scaffold13947	984	2529	PREDICTED:_transcription_factor_TCP20-like_[Sesamum_indicum]
MSTRG.31576	6.56807	6.80063	5.61102	0.116237	0.09278	0.181206	8.19091	3.03402	0.000158573	0.00873266	up	Gene:G25698|TU42179(1.2)	UNKNOWN	chr4	13168936	13170625	PREDICTED:_tropinone_reductase_1-like_[Solanum_tuberosum]
MSTRG.41338	7.74733	7.78936	6.66709	1.03892	0.975398	1.13773	5.10556	2.35207	0.000158781	0.00873266	up	Gene:G33495|TU54904(15.8)	UNKNOWN	chr7	3196797	3200536	PREDICTED:_nuclear_transcription_factor_Y_subunit_A-1-like_[Solanum_tuberosum]
MSTRG.36194	6.51212	5.55399	4.47692	1.57823	1.58387	1.58173	3.88594	1.95826	0.000159059	0.00873266	up	Gene:G29140|TU47805(0.9)	UNKNOWN	chr5	25775009	25775504	Uncharacterized_protein_n=1_Tax=Glycine_max_RepID=
MSTRG.55436	302.064	281.5	258.997	115.279	114.52	121.96	2.98527	1.57786	0.000159309	0.00873447	up	Gene:G43550|TU70768(99.4)	UNKNOWN	scaffold20686	883	2835	PREDICTED:_homeobox-leucine_zipper_protein_ATHB-6-like_[Sesamum_indicum]
MSTRG.60866	35.8879	31.0482	24.6953	5.28589	4.93703	5.9062	8.42728	3.07507	0.000159559	0.00873626	up	Gene:G46154|TU74373(90.6)	UNKNOWN	scaffold34281	40	808	Putative_uncharacterized_protein_n=1_Tax=Vitis_vinifera_RepID=
MSTRG.13723	16.6667	16.4264	13.1401	0.660912	0.481489	0.568099	14.6934	3.8771	0.000161226	0.0087896	up	Gene:G11257|TU18538(1.3)	UNKNOWN	chr13	2213391	2214027	PREDICTED:_indole-3-acetic_acid-amido_synthetase_GH3.6_isoform_X1_[Nicotiana_tomentosiformis]
MSTRG.31735	5.57884	4.23691	2.07946	0.717266	0.672022	0.717055	8.31977	3.05654	0.000161623	0.0087896	up	Gene:G25735|TU42241(3.5)	UNKNOWN	chr4	13663629	13665406	PREDICTED:_uncharacterized_protein_LOC105174502_[Sesamum_indicum]
MSTRG.12045	1.89862	1.6725	1.25056	0.140453	0.179039	0.233965	3.18676	1.67209	0.000161948	0.00879095	up	Gene:G9923|TU16303(2.0)	UNKNOWN	chr12	35288703	35290123	PREDICTED:_homoserine_dehydrogenase_isoform_X1_[Nicotiana_tomentosiformis]
MSTRG.55789	80.3755	78.5372	75.6672	23.6486	23.0018	24.7168	3.52734	1.81858	0.000162246	0.00879095	up	Gene:G43743|TU71030(22.6)	UNKNOWN	scaffold2141	20697	23463	PREDICTED:_uncharacterized_protein_LOC104240043_[Nicotiana_sylvestris]
MSTRG.38354	14.1944	13.8432	10.2822	1.14213	1.08394	1.35164	10.053	3.32955	0.000162827	0.00879574	up	Gene:G30825|TU50546(30.1)	UNKNOWN	chr6	2608563	2611387	PREDICTED:_putative_glutamine_amidotransferase_YLR126C_[Solanum_lycopersicum]
MSTRG.59859	47.1198	41.9334	37.5057	16.9484	16.8237	17.8201	3.24596	1.69865	0.000164443	0.00882387	up	Gene:G45719|TU73738(45.8)	UNKNOWN	scaffold3113	10933	13821	PREDICTED:_40S_ribosomal_protein_S7-like_[Nicotiana_sylvestris]
MSTRG.7406	123.732	111.411	93.4701	42.9811	40.3097	41.9112	3.82608	1.93587	0.000165387	0.00885097	up	Gene:G6016|TU9924(92.4)	UNKNOWN	chr11	12749414	12751494	PREDICTED:_60S_ribosomal_protein_L18a_[Solanum_lycopersicum]
MSTRG.4818	18.9687	17.6862	18.1861	1.50875	1.70026	1.57521	7.67424	2.94002	0.000165744	0.00885831	up	Gene:G4099|TU6745(4.1)	UNKNOWN	chr10	25151843	25153358	-
MSTRG.37737	103.649	97.5652	82.7292	30.818	28.4201	30.6777	4.3047	2.10591	0.000166164	0.00886897	up	Gene:G30347|TU49744(4.6)	UNKNOWN	chr5	41974245	41974569	PREDICTED:_uncharacterized_protein_LOC104097318_[Nicotiana_tomentosiformis]
MSTRG.39534	56.5998	61.1364	62.5954	16.8418	16.7058	16.3769	3.03417	1.6013	0.000166821	0.00887612	up	Gene:G32129|TU52672(2.0)	UNKNOWN	chr6	18597482	18601131	PREDICTED:_unknown_protein_DS12_from_2D-PAGE_of_leaf,_chloroplastic_[Nicotiana_tomentosiformis]
MSTRG.46430	6.65434	5.76079	2.91095	0	0.018832	0.036045	15.6213	3.96545	0.000166959	0.00887612	up	Gene:G37759|TU61852(23.9)	UNKNOWN	chr8	37968997	37970990	RNase_NE_[Nicotiana_alata]
MSTRG.36970	20.1804	18.9849	14.5551	9.95061	10.0021	10.4395	2.68152	1.42305	0.000167949	0.00890263	up	Gene:G29818|TU48858(8.1)	UNKNOWN	chr5	33675070	33676042	PREDICTED:_trihelix_transcription_factor_GT-1-like_isoform_X2_[Solanum_lycopersicum]
MSTRG.49755	21.071	21.5706	18.8267	2.05405	1.93798	2.24677	8.46852	3.08211	0.00016812	0.00890263	up	Gene:G40366|TU66216(8.9)	UNKNOWN	chr9	37637347	37666433	PREDICTED:_calcium-binding_protein_KIC_[Nicotiana_tomentosiformis]
MSTRG.28208	18.524	16.744	14.3733	5.17599	5.49162	5.47181	3.83832	1.94047	0.000168952	0.00893493	up	Gene:G22855|TU37392(5.8)	UNKNOWN	chr3	14557689	14559610	PREDICTED:_shikimate_O-hydroxycinnamoyltransferase-like_[Nicotiana_sylvestris]
MSTRG.16528	1.92437	1.56437	0.854902	0.0800209	0.0848093	0.086335	4.27954	2.09746	0.000170498	0.0089685	up	Gene:G13347|TU21837(0.5)	UNKNOWN	chr13	40583071	40583428	Uncharacterized_protein_n=1_Tax=Prunus_persica_RepID=
MSTRG.29182	1.90924	1.91106	1.62799	0.121564	0.1309	0.176937	2.90812	1.54009	0.000170867	0.0089685	up	Gene:G23635|TU38694(2.2)	UNKNOWN	chr3	25467454	25469673	PREDICTED:_eukaryotic_translation_initiation_factor_5B-like_isoform_X1_[Nicotiana_sylvestris]
MSTRG.48251	22.6096	21.2751	18.4576	9.94263	10.0201	9.84187	2.61248	1.38542	0.000170882	0.0089685	up	Gene:G39245|TU64389(6.8)	UNKNOWN	chr9	14943666	14944873	Uncharacterized_protein_n=1_Tax=Prunus_persica_RepID=
MSTRG.13326	1.2733	1.16271	0.972703	0.238108	0.272858	0.268611	2.07239	1.05129	0.000171618	0.00897456	up	Gene:G10881|TU17928(3.2)	UNKNOWN	chr12	49668272	49669235	Elongation_factor_Tu_n=1_Tax=Prunus_persica_RepID=
MSTRG.21198	17.3067	15.8358	12.0646	6.46205	6.44124	7.16946	3.4589	1.79031	0.000171927	0.00897456	up	Gene:G17205|TU28160(14.3)	UNKNOWN	chr15	2715252	2716786	PREDICTED:_cleavage_and_polyadenylation_specificity_factor_subunit_6_[Nicotiana_sylvestris]
MSTRG.53614	282.712	260.759	217.363	48.0119	43.1699	48.8307	7.91763	2.98507	0.000172879	0.0090009	up	Gene:G42543|TU69363(413.4)	UNKNOWN	scaffold17050	1061	3323	PREDICTED:_probable_aquaporin_PIP-type_pTOM75-like_[Solanum_tuberosum]
MSTRG.61018	25.7563	26.2158	20.8884	3.64683	3.62374	3.92236	7.39963	2.88745	0.000173212	0.00900659	up	Gene:G46236|TU74507(25.8)	UNKNOWN	scaffold347	255997	256730	PREDICTED:_protein_TRANSPARENT_TESTA_12-like_[Solanum_lycopersicum]
MSTRG.14277	26.0181	25.3193	21.6704	5.90519	5.39531	5.90161	4.94047	2.30465	0.000174535	0.00902905	up	Gene:G11865|TU19525(23.6)	UNKNOWN	chr13	6927674	6929439	PREDICTED:_54S_ribosomal_protein_L39,_mitochondrial-like_[Nicotiana_tomentosiformis]
MSTRG.37669	8.36359	9.22276	9.06092	0.0228	0.035231	0.091105	8.79872	3.13729	0.000174565	0.00902905	up	Gene:G30535|TU50024(1.4)	UNKNOWN	chr5	41449263	41451770	PREDICTED:_very-long-chain_enoyl-CoA_reductase-like_[Solanum_tuberosum]
MSTRG.43339	597.467	567.138	483.899	256.041	264.666	262.147	2.84292	1.50737	0.00017487	0.00902905	up	Gene:G35069|TU57501(38.6)	UNKNOWN	chr7	30807615	30855753	-
MSTRG.10342	6.25519	5.70669	5.9261	0.144743	0.176258	0.21065	6.23736	2.64093	0.000174989	0.00902905	up	Gene:G8310|TU13676(1.2)	UNKNOWN	chr12	10118714	10119810	PREDICTED:_MLO-like_protein_6_[Sesamum_indicum]
MSTRG.62977	35.0959	28.1698	29.2193	0	0	0	38.7484	5.27606	0.000176817	0.00907689	up	Gene:G47238|TU76032(1.4)	UNKNOWN	scaffold5251	32712	33796	PREDICTED:_ervatamin-B-like_[Nicotiana_sylvestris]
MSTRG.48148	39.9556	38.5062	33.6564	11.9908	12.3892	11.9226	3.7077	1.89052	0.0001778	0.00908426	up	Gene:G39152|TU64226(83.9)	UNKNOWN	chr9	13947562	13949004	PREDICTED:_uncharacterized_protein_LOC104237694_[Nicotiana_sylvestris]
MSTRG.38930	28.9445	26.6741	20.6803	12.9969	12.6691	14.0482	3.01113	1.59031	0.000178196	0.00908426	up	Gene:G31527|TU51684(18.8)	UNKNOWN	chr6	10307057	10308403	PREDICTED:_probable_WRKY_transcription_factor_65_isoform_X1_[Nicotiana_sylvestris]
MSTRG.5051	5.90323	6.34779	6.06401	0.488588	0.427912	0.434021	4.82174	2.26955	0.000178387	0.00908426	up	Gene:G4121|TU6785(0.9)	UNKNOWN	chr10	27717743	27718654	Predicted_protein_n=1_Tax=Populus_trichocarpa_RepID=
MSTRG.28738	1.68318	1.60971	1.78629	0	0	0	2.51644	1.33138	0.00017888	0.00908426	up	Gene:G23297|TU38114(2.5)	UNKNOWN	chr3	21175564	21176788	-
MSTRG.35396	1.5759	1.39321	1.12408	0.0254429	0.0665826	0.0541316	2.94898	1.56022	0.000179375	0.00908426	up	Gene:G28664|TU47012(1.2)	UNKNOWN	chr5	13238133	13239141	Uncharacterized_protein_n=1_Tax=Aegilops_tauschii_RepID=
MSTRG.28058	1.09633	0.936971	0.820794	0.0186943	0	0.0313326	2.33199	1.22156	0.000179472	0.00908426	up	Gene:G22731|TU37193(4.7)	UNKNOWN	chr3	12834892	12836327	PREDICTED:_NAC_transcription_factor_25-like_[Nicotiana_tomentosiformis]
MSTRG.25555	2.77075	2.49304	2.30468	0.0758587	0.124083	0.136018	3.79739	1.92501	0.000180741	0.00908426	up	Gene:G20715|TU33856(7.7)	UNKNOWN	chr2	31618265	31619076	PREDICTED:_heat_stress_transcription_factor_A-2-like_[Solanum_lycopersicum]
MSTRG.45057	50.1585	45.7469	42.2832	11.0442	10.4408	10.4707	5.04312	2.33432	0.000180853	0.00908426	up	Gene:G36522|TU59894(2.0)	UNKNOWN	chr8	16400325	16401782	PREDICTED:_uncharacterized_protein_LOC104221895_isoform_X1_[Nicotiana_sylvestris]
MSTRG.28294	25.268	23.7656	18.5807	2.46455	2.1052	2.24791	11.0497	3.46594	0.00018152	0.00908426	up	Gene:G22923|TU37494(2.8)	UNKNOWN	chr3	16248418	16250848	PREDICTED:_protein_trichome_birefringence-like_41_[Nicotiana_tomentosiformis]
MSTRG.65567	150.512	140.098	119.58	3.91841	3.65031	3.2242	40.3592	5.33483	0.00018163	0.00908426	up	Gene:G48653|TU78122(428.3)	UNKNOWN	scaffold889	82203	85646	PREDICTED:_beta-amylase_isoform_X1_[Nicotiana_tomentosiformis]
MSTRG.47874	28.151	27.6922	26.0458	0.00898421	0.179457	0.0577565	28.7611	4.84605	0.000182038	0.00908426	up	Gene:G38875|TU63728(5.5)	UNKNOWN	chr9	10689491	10690419	PREDICTED:_malate_synthase,_glyoxysomal_[Nicotiana_sylvestris]
MSTRG.20685	13.1502	12.9128	11.5713	1.81551	1.84524	1.67791	5.72649	2.51765	0.000182537	0.00908426	up	Gene:G16790|TU27428(0.3)	UNKNOWN	chr14	49484515	49484881	PREDICTED:_serine_carboxypeptidase-like_40_[Nicotiana_tomentosiformis]
MSTRG.26653	53.9497	51.8513	48.7845	23.6094	23.6622	24.9029	2.43587	1.28444	0.000183391	0.00908426	up	Gene:G21670|TU35405(11.1)	UNKNOWN	chr2	45290981	45292602	phosphoenolpyruvate_carboxylase_kinase_1_[Solanum_lycopersicum]
MSTRG.25774	68.9305	73.9693	71.0123	7.23363	7.46629	6.7897	8.51282	3.08964	0.000184259	0.00908426	up	Gene:G20929|TU34218(0.6)	UNKNOWN	chr2	34582692	34583484	PREDICTED:_RNA-binding_protein_42-like_isoform_X1_[Nicotiana_sylvestris]
MSTRG.60448	3.48136	2.98718	2.10297	0.294263	0.376875	0.39018	4.79863	2.26262	0.0001844	0.00908426	up	Gene:G45986|TU74113(6.0)	UNKNOWN	scaffold33020	10	802	PREDICTED:_serine/threonine-protein_kinase_AtPK2/AtPK19-like_[Sesamum_indicum]
MSTRG.12004	28.7232	26.78	23.2575	8.39501	7.69428	8.30682	4.02213	2.00796	0.000184861	0.00908426	up	Gene:G9688|TU15914(10.7)	UNKNOWN	chr12	35043548	35044516	BZIP_transcription_factor_n=1_Tax=Nicotiana_tabacum_RepID=
MSTRG.8086	18.6083	18.7773	17.3398	6.25682	5.93518	6.23265	3.01602	1.59265	0.000185283	0.00908426	up	Gene:G6690|TU11027(16.9)	UNKNOWN	chr11	19626045	19627445	PREDICTED:_transcription_initiation_factor_TFIID_subunit_7_[Nicotiana_tomentosiformis]
MSTRG.46795	2.88294	2.8903	2.56059	0.288354	0.34508	0.347573	3.26355	1.70644	0.000185348	0.00908426	up	Gene:G37958|TU62160(0.2)	UNKNOWN	chr9	488792	489283	precursor_of_the_59kDa_subunit_of_the_mitochondrial_NAD+-dependent_malic_enzyme_[Solanum_tuberosum]
MSTRG.48183	73.9037	59.4401	54.8508	3.21062	2.91181	3.32828	22.7207	4.50593	0.000185357	0.00908426	up	Gene:G39183|TU64273(6.4)	UNKNOWN	chr9	14315779	14323118	beta-mannosidase_precursor_[Solanum_lycopersicum]
MSTRG.21852	3.22278	2.88685	2.55353	0.210552	0.242004	0.310303	3.98	1.99277	0.000185485	0.00908426	up	Gene:G17843|TU29166(28.6)	UNKNOWN	chr15	10366410	10367093	PREDICTED:_zinc_finger_protein_ZAT10-like_[Nicotiana_sylvestris]
MSTRG.336	4.45841	3.72291	2.50092	1.26079	1.26173	1.26962	3.73976	1.90295	0.000185856	0.00908426	up	Gene:G222|TU392(0.6)	UNKNOWN	chr1	4609164	4609670	PREDICTED:_potassium_channel_AKT1-like_[Nicotiana_tomentosiformis]
MSTRG.1957	1263.55	1156.31	1073.38	606.671	596.531	615.959	2.40355	1.26516	0.000186456	0.00908426	up	Gene:G1563|TU2645(59.6)	UNKNOWN	chr1	26729978	26730440	Cysteine_proteinase_n=1_Tax=Ipomoea_batatas_RepID=
MSTRG.63859	26.5034	24.6709	19.9656	6.45109	6.22316	6.12251	4.98733	2.31827	0.000186524	0.00908426	up	Gene:G47747|TU76766(18.2)	UNKNOWN	scaffold6403	3532	5150	PREDICTED:_uncharacterized_protein_LOC105167876_[Sesamum_indicum]
MSTRG.45533	10.9672	8.80538	6.59315	2.68813	2.5914	2.69957	4.97714	2.31532	0.000187792	0.00908426	up	Gene:G37075|TU60787(23.8)	UNKNOWN	chr8	22037069	22038862	PREDICTED:_cytochrome_b5-like_[Solanum_tuberosum]
MSTRG.46076	467.709	459.136	376.126	176.004	169.94	177.296	3.45805	1.78996	0.000188004	0.00908426	up	Gene:G37308|TU61134(439.5)	UNKNOWN	chr8	32563260	32565538	PREDICTED:_elongation_factor_1-alpha_isoform_X1_[Sesamum_indicum]
MSTRG.346	194.438	193.601	154.694	11.7444	10.3512	10.5716	21.5321	4.42842	0.000188026	0.00908426	up	Gene:G234|TU413(2.9)	UNKNOWN	chr1	4766144	4768155	PREDICTED:_homogentisate_1,2-dioxygenase_[Nicotiana_tomentosiformis]
MSTRG.46391	27.4959	26.3244	22.8272	12.1151	12.5867	12.7954	2.56194	1.35724	0.000188664	0.00908426	up	Gene:G37837|TU61968(39.2)	UNKNOWN	chr8	40390527	40393842	PREDICTED:_uncharacterized_protein_LOC104239467_isoform_X1_[Nicotiana_sylvestris]
MSTRG.36353	152.488	149.207	134.06	81.0482	79.3032	79.5517	2.17864	1.12343	0.000189804	0.00908426	up	Gene:G29366|TU48178(238.6)	UNKNOWN	chr5	27499325	27501703	RecName:_Full=Superoxide_dismutase_[Mn],_mitochondrial;_Flags:_Precursor
MSTRG.38363	13.9077	14.5166	15.9886	2.87464	3.12963	2.96843	3.26085	1.70525	0.000189867	0.00908426	up	Gene:G30840|TU50570(19.5)	UNKNOWN	chr6	2628904	2630917	PREDICTED:_uncharacterized_protein_LOC104217986_[Nicotiana_sylvestris]
MSTRG.2933	18.1736	16.3339	15.6648	0.360827	0.193445	0.297531	16.7468	4.06581	0.00019003	0.00908426	up	Gene:G2630|TU4365(3.4)	UNKNOWN	chr10	1144012	1147769	PREDICTED:_probable_glutamate_carboxypeptidase_2_[Nicotiana_tomentosiformis]
MSTRG.56075	123.993	118.524	94.8693	11.308	10.8793	12.9447	13.6592	3.7718	0.00019026	0.00908426	up	Gene:G43885|TU71218(32.9)	UNKNOWN	scaffold2204	598	31119	-
MSTRG.331	202.998	197.575	163.382	101.328	99.5316	103.035	2.55921	1.3557	0.000190393	0.00908426	up	Gene:G224|TU395(88.5)	UNKNOWN	chr1	4586435	4588735	PREDICTED:_cytochrome_b-c1_complex_subunit_7_[Nicotiana_tomentosiformis]
MSTRG.33239	90.5174	86.4006	68.9464	27.0899	26.6984	26.4434	4.40879	2.14038	0.000190968	0.00908426	up	Gene:G26977|TU44287(42.8)	UNKNOWN	chr4	34238206	34240154	PREDICTED:_CBL-interacting_serine/threonine-protein_kinase_5-like_[Sesamum_indicum]
MSTRG.9862	168.993	196.871	228.21	0.951297	1.0989	1.29804	63.8586	5.99681	0.000191063	0.00908426	up	Gene:G8182|TU13467(1.4)	UNKNOWN	chr12	5368995	5371027	PREDICTED:_protein_ECERIFERUM_1-like_[Solanum_lycopersicum]
MSTRG.42473	1446.6	1381.86	995.163	22.9403	21.5345	19.3507	96.344	6.59012	0.000191421	0.00908426	up	Gene:G34367|TU56358(199.5)	UNKNOWN	chr7	19506263	19510374	-
MSTRG.5799	76.3624	70.6723	71.7297	18.9223	19.1101	19.5348	3.9437	1.97955	0.000191813	0.00908426	up	Gene:G4703|TU7769(97.4)	UNKNOWN	chr10	37484826	37486305	PREDICTED:_uncharacterized_protein_LOC104093700_[Nicotiana_tomentosiformis]
MSTRG.37999	20.366	20.2718	17.5161	8.09497	7.9601	8.02866	2.80682	1.48894	0.000191852	0.00908426	up	Gene:G30639|TU50198(3.5)	UNKNOWN	chr6	1056790	1057932	PREDICTED:_uncharacterized_protein_LOC104215241_[Nicotiana_sylvestris]
MSTRG.11846	46.1006	44.3511	38.2326	20.8236	20.421	21.9969	2.63511	1.39786	0.000192045	0.00908426	up	Gene:G9652|TU15861(0.8)	UNKNOWN	chr12	33743746	33744217	PREDICTED:_phospholipase_A1-Igamma3,_chloroplastic_[Solanum_lycopersicum]
MSTRG.40741	53.5777	60.8336	58.0654	1.27492	1.1274	1.0146	24.8262	4.63379	0.000192475	0.00908426	up	Gene:G32969|TU53996(5.5)	UNKNOWN	chr6	40679112	40680615	PREDICTED:_cytochrome_P450_82C2-like_[Solanum_tuberosum]
MSTRG.8935	34.7394	31.4961	29.1371	2.77631	3.17429	3.00907	10.3015	3.36479	0.000192694	0.00908426	up	Gene:G7165|TU11815(38.2)	UNKNOWN	chr11	35596180	35597304	PREDICTED:_transcription_factor_DIVARICATA-like_[Nicotiana_sylvestris]
MSTRG.19817	69.433	70.7791	65.2955	26.8331	27.4849	27.2794	2.72064	1.44395	0.00019316	0.00908426	up	Gene:G16127|TU26338(3.5)	UNKNOWN	chr14	40984686	40986339	PREDICTED:_DAG_protein,_chloroplastic_[Nicotiana_tomentosiformis]
MSTRG.18263	101.114	93.9395	82.4272	29.0337	27.6368	30.7433	4.21112	2.07421	0.000193283	0.00908426	up	Gene:G14916|TU24326(89.2)	UNKNOWN	chr14	20396203	20397759	PREDICTED:_somatic_embryogenesis_receptor_kinase_1-like_[Sesamum_indicum]
MSTRG.28592	408.821	388.141	358.42	128.31	125.36	136.174	3.60844	1.85137	0.000193416	0.00908426	up	Gene:G23113|TU37811(51.6)	UNKNOWN	chr3	19342187	19345276	ascorbate_peroxidase_[Nicotiana_tabacum]
MSTRG.57960	35.1016	35.4339	28.0574	1.55933	1.42631	1.83458	18.7726	4.23056	0.000194191	0.00909842	up	Gene:G44830|TU72477(17.5)	UNKNOWN	scaffold26366	607	1910	PREDICTED:_aldo-keto_reductase_family_4_member_C9-like_[Sesamum_indicum]
MSTRG.64599	33.9306	31.7004	27.3989	10.6408	10.13	10.1331	3.78537	1.92043	0.000194722	0.00909842	up	Gene:G48139|TU77351(2.5)	UNKNOWN	scaffold7474	2065	2934	PREDICTED:_probable_inorganic_phosphate_transporter_1-3_[Sesamum_indicum]
MSTRG.13180	21.0921	20.7873	20.1209	5.57518	5.21271	5.23399	3.63536	1.8621	0.000195697	0.00909842	up	Gene:G10933|TU18010(4.8)	UNKNOWN	chr12	47744984	47746076	PREDICTED:_long-chain-alcohol_oxidase_FAO2_[Nicotiana_sylvestris]
MSTRG.28236	65.714	66.1719	56.7511	15.5873	14.9531	14.9729	4.92229	2.29933	0.000195823	0.00909842	up	Gene:G22880|TU37429(46.9)	UNKNOWN	chr3	15200756	15202807	PREDICTED:_uncharacterized_protein_At3g15000,_mitochondrial_isoform_X1_[Nicotiana_tomentosiformis]
MSTRG.25566	6.57465	5.34302	4.38171	0.119575	0.018551	0.100069	9.53156	3.25271	0.000196157	0.00909842	up	Gene:G20741|TU33907(127.3)	UNKNOWN	chr2	31659379	31661440	PREDICTED:_putative_nuclease_HARBI1_[Nicotiana_sylvestris]
MSTRG.3105	17.8248	16.3626	12.3709	7.61675	7.56639	7.62016	3.13466	1.64831	0.000196262	0.00909842	up	Gene:G2684|TU4457(7.2)	UNKNOWN	chr10	1857159	1859716	PREDICTED:_uncharacterized_protein_LOC105159627_[Sesamum_indicum]
MSTRG.2108	14.2716	14.7411	11.4116	0	0.0688418	0	19.3435	4.27378	0.000197715	0.00909842	up	Gene:G1832|TU3073(1.0)	UNKNOWN	chr1	28419401	28420488	PREDICTED:_patatin-like_protein_2_[Nicotiana_tomentosiformis]
MSTRG.58960	1.03349	1.04573	0.975865	0.027948	0	0	2.09077	1.06404	0.000198178	0.00909842	up	Gene:G45317|TU73176(6.1)	UNKNOWN	scaffold2882	43138	45766	PREDICTED:_aldose_reductase-like_[Solanum_tuberosum]
MSTRG.14016	1693.97	1458.04	1321.51	46.802	43.2494	53.6304	44.4299	5.47346	0.000198195	0.00909842	up	Gene:G11540|TU19033(35.2)	UNKNOWN	chr13	5035574	5035977	PREDICTED:_early_light-induced_protein,_chloroplastic-like_[Nicotiana_sylvestris]
MSTRG.38118	45.7317	45.0939	45.784	12.3402	12.909	12.1026	3.3985	1.7649	0.000198268	0.00909842	up	Gene:G30744|TU50394(31.8)	UNKNOWN	chr6	1814111	1817717	S-methyl-5-thioribose_kinase_[Nicotiana_attenuata]
MSTRG.43951	141.019	135.547	120.117	0.444133	0.207186	0.155981	129.827	7.02045	0.000198638	0.00909842	up	Gene:G35585|TU58349(25.2)	UNKNOWN	chr8	2662680	2663680	Cysteine_protease_inhibitor_Fragment
MSTRG.52822	177.147	170.091	158.087	46.7485	49.0199	50.7568	4.03381	2.01214	0.000199294	0.00909842	up	Gene:G42099|TU68742(93.2)	UNKNOWN	scaffold15695	477	1641	PREDICTED:_homeobox-leucine_zipper_protein_HAT5-like_[Nicotiana_sylvestris]
MSTRG.1171	336.951	319.72	287.446	184.57	176.219	183.492	2.18004	1.12436	0.000199687	0.00909842	up	Gene:G875|TU1441(371.4)	UNKNOWN	chr1	17429944	17431363	PREDICTED:_protein_translation_factor_SUI1_homolog_[Sesamum_indicum]
MSTRG.29316	21.6769	19.552	16.3271	1.70134	1.99501	1.87443	10.2504	3.35761	0.000199814	0.00909842	up	Gene:G23745|TU38874(18.1)	UNKNOWN	chr3	26354944	26358504	PREDICTED:_NAC_domain-containing_protein_78-like_[Nicotiana_sylvestris]
MSTRG.47275	33.858	34.8402	29.3618	0.230302	0.429141	0.34913	31.3147	4.96877	0.000200419	0.00911514	up	Gene:G38444|TU63010(4.1)	UNKNOWN	chr9	5439230	5440684	PREDICTED:_endoplasmic_reticulum_metallopeptidase_1_isoform_X1_[Sesamum_indicum]
MSTRG.1867	7.04777	6.54103	5.75709	0.24627	0.305864	0.406478	7.36847	2.88137	0.000200914	0.00911514	up	Gene:G1558|TU2631(3.5)	UNKNOWN	chr1	25527330	25528261	mitochondrial_alternative_oxidase_[Nicotiana_attenuata]
MSTRG.48282	98.7173	88.4116	74.9743	40.8681	41.4542	44.3482	3.02785	1.59829	0.000202475	0.00913791	up	Gene:G39241|TU64375(58.3)	UNKNOWN	chr9	15236163	15237044	Uncharacterized_protein_n=1_Tax=Prunus_persica_RepID=
MSTRG.25535	41.2791	43.1883	42.3353	13.6369	14.0772	13.5843	2.84591	1.50889	0.0002027	0.00913791	up	Gene:G20845|TU34095(1.7)	UNKNOWN	chr2	30694476	30699056	PREDICTED:_splicing_factor_U2af_large_subunit_A-like_isoform_X4_[Nicotiana_sylvestris]
MSTRG.52770	4.26961	4.5351	5.22396	0.997176	1.00071	1.0259	2.22636	1.15469	0.000202766	0.00913791	up	Gene:G42071|TU68700(1.0)	UNKNOWN	scaffold15603	2123	2546	PREDICTED:_phosphoribosylaminoimidazole_carboxylase,_chloroplastic-like_[Solanum_tuberosum]
MSTRG.48279	35.1353	31.8015	28.6481	1.94517	1.5635	1.72949	15.7777	3.97981	0.000203099	0.00913791	up	Gene:G39227|TU64355(0.9)	UNKNOWN	chr9	15178808	15180769	PREDICTED:_1-aminocyclopropane-1-carboxylate_oxidase_homolog_1-like_[Nicotiana_tomentosiformis]
MSTRG.6735	15.324	16.115	12.3352	0.505142	0.405908	0.500917	14.7996	3.88749	0.000203345	0.00913791	up	Gene:G5433|TU8954(17.9)	UNKNOWN	chr11	5035699	5037334	PREDICTED:_uncharacterized_protein_LOC102603775_[Solanum_tuberosum]
MSTRG.9852	253.631	254.35	208.495	53.9156	54.168	58.2431	5.82323	2.54182	0.000203402	0.00913791	up	Gene:G8012|TU13204(8.9)	UNKNOWN	chr12	5292241	5293197	PREDICTED:_10_kDa_chaperonin,_cyanelle_isoform_X1_[Nicotiana_tomentosiformis]
MSTRG.32299	117.069	110.33	91.4676	18.6565	17.0961	17.2236	8.14441	3.02581	0.000203778	0.00914459	up	Gene:G26219|TU43026(19.5)	UNKNOWN	chr4	20553943	20555456	PREDICTED:_remorin-like_[Nicotiana_sylvestris]
MSTRG.49673	7.48121	7.6831	9.33699	0.08982	0.117551	0	6.19743	2.63167	0.000204294	0.00914546	up	Gene:G40226|TU65988(3.0)	UNKNOWN	chr9	36455639	36457925	PREDICTED:_transcription_factor_MYB108-like_[Solanum_lycopersicum]
MSTRG.15302	168.06	166.089	147.9	79.605	76.9901	81.1134	2.46227	1.29999	0.000204705	0.00914546	up	Gene:G12552|TU20612(210.4)	UNKNOWN	chr13	20763568	20764586	PREDICTED:_40S_ribosomal_protein_S28-2_[Sesamum_indicum]
MSTRG.453	12.6833	10.9561	8.69025	0.754804	0.740366	0.646788	10.9045	3.44685	0.000204949	0.00914546	up	Gene:G306|TU526(41.5)	UNKNOWN	chr1	5934635	5936014	PREDICTED:_uncharacterized_protein_LOC104245731_[Nicotiana_sylvestris]
MSTRG.34426	166.453	158.144	139.481	0.673372	0.33858	0.719383	133.636	7.06216	0.000206133	0.00914838	up	Gene:G27774|TU45560(7.5)	UNKNOWN	chr5	2188706	2189639	PREDICTED:_15.7_kDa_heat_shock_protein,_peroxisomal_[Nicotiana_sylvestris]
MSTRG.16228	54.1287	50.8659	43.6602	23.4761	22.3858	24.4649	2.84203	1.50692	0.000206905	0.00916277	up	Gene:G13189|TU21602(28.1)	UNKNOWN	chr13	37802305	37813923	PREDICTED:_uncharacterized_protein_LOC104102101_[Nicotiana_tomentosiformis]
MSTRG.1718	1.95669	1.64539	0.878353	0	0	0	4.74106	2.24521	0.000207033	0.00916277	up	Gene:G1377|TU2313(1.4)	UNKNOWN	chr1	24221355	24222582	-
MSTRG.29939	107.268	104.382	99.5068	44.3668	45.164	43.481	2.54529	1.34783	0.000207458	0.0091668	up	Gene:G24218|TU39677(131.0)	UNKNOWN	chr3	32415535	32418602	PREDICTED:_polyadenylate-binding_protein_RBP45_[Solanum_lycopersicum]
MSTRG.1491	6.11102	5.56902	4.17071	0.78531	0.61693	0.740179	5.84727	2.54776	0.000207918	0.00916703	up	Gene:G1345|TU2261(4.7)	UNKNOWN	chr1	21753569	21756333	PREDICTED:_xylosyltransferase_1-like_[Nicotiana_tomentosiformis]
MSTRG.63290	20.6903	21.2663	13.3655	0	0	0.113776	35.9244	5.16689	0.00020865	0.00917321	up	Gene:G47409|TU76290(16.7)	UNKNOWN	scaffold567	11609	13250	PREDICTED:_asparagine_synthetase_[glutamine-hydrolyzing]_[Sesamum_indicum]
MSTRG.13992	19.5325	18.6697	13.0406	0.274834	0.439104	0.413461	23.0359	4.52581	0.000211728	0.00923401	up	Gene:G11493|TU18946(14.9)	UNKNOWN	chr13	4428786	4432131	PREDICTED:_polyphenol_oxidase_E,_chloroplastic-like_[Nicotiana_tomentosiformis]
MSTRG.27803	5.26906	5.08005	4.685	0.660873	0.655249	0.573484	4.18841	2.0664	0.000212858	0.00927323	up	Gene:G22625|TU37009(1.5)	UNKNOWN	chr3	10779473	10779771	-
MSTRG.1925	129.346	127.677	106.605	2.84889	2.14739	2.6574	47.1152	5.55812	0.000215328	0.00934285	up	Gene:G1632|TU2735(10.2)	UNKNOWN	chr1	26090309	26092117	PREDICTED:_probable_nucleoredoxin_2_isoform_X1_[Nicotiana_tomentosiformis]
MSTRG.26011	4.34428	4.24615	4.41054	0.160719	0.178619	0.242781	4.41731	2.14317	0.0002161	0.00934285	up	Gene:G21121|TU34528(0.7)	UNKNOWN	chr2	37503979	37603040	Uncharacterized_protein_n=1_Tax=Solanum_lycopersicum_RepID=
MSTRG.30985	2.94604	2.79916	2.28576	0.084489	0.028867	0.025968	4.56737	2.19136	0.000216156	0.00934285	up	Gene:G25127|TU41228(1.8)	UNKNOWN	chr4	5771585	5773285	PREDICTED:_putative_receptor-like_protein_kinase_At4g00960_[Nicotiana_sylvestris]
MSTRG.26184	7.24243	7.1823	6.12306	2.40723	2.3028	2.50135	2.90923	1.54064	0.000217689	0.00937227	up	Gene:G21234|TU34712(1.0)	UNKNOWN	chr2	40214150	40215373	PREDICTED:_monogalactosyldiacylglycerol_synthase_2,_chloroplastic-like_[Nicotiana_tomentosiformis]
MSTRG.9520	10.3404	10.042	8.27197	2.81351	2.97291	2.9299	3.63634	1.86249	0.000218794	0.00939395	up	Gene:G7724|TU12716(1.8)	UNKNOWN	chr12	2033959	2034407	PREDICTED:_bifunctional_protein_FolD_4,_chloroplastic-like_[Nicotiana_sylvestris]
MSTRG.11313	4.73917	3.8097	2.76037	1.26195	1.11752	1.27904	3.87709	1.95497	0.000219523	0.00939395	up	Gene:G9187|TU15137(1.3)	UNKNOWN	chr12	25395724	25396391	PREDICTED:_multicopper_oxidase_LPR1-like_[Nicotiana_sylvestris]
MSTRG.28415	65.6554	60.2258	57.071	8.08669	8.62862	7.90187	7.95696	2.99222	0.000219993	0.00939395	up	Gene:G23043|TU37698(9.2)	UNKNOWN	chr3	17893188	17954972	PREDICTED:_quinone_oxidoreductase_PIG3_[Nicotiana_tomentosiformis]
MSTRG.59722	9.7196	9.95682	8.97122	2.71611	2.57002	2.68544	3.26311	1.70625	0.00022009	0.00939395	up	Gene:G45658|TU73658(1.4)	UNKNOWN	scaffold3076	10370	11004	PREDICTED:_probable_purine_permease_10-like_n=1_Tax=Cucumis_sativus_RepID=
MSTRG.13290	108.124	106.81	97.598	24.3616	22.8919	25.3095	4.95587	2.30914	0.000220186	0.00939395	up	Gene:G10823|TU17827(54.6)	UNKNOWN	chr12	49463946	49466370	PREDICTED:_BI1-like_protein-like_[Solanum_tuberosum]
MSTRG.30718	24.4769	23.5286	20.1584	7.08769	7.50617	7.28639	3.73526	1.90121	0.000220291	0.00939395	up	Gene:G24857|TU40781(21.8)	UNKNOWN	chr4	3773517	3776845	PREDICTED:_basic_salivary_proline-rich_protein_2-like_[Solanum_tuberosum]
MSTRG.38103	34.4245	33.7097	30.0541	0.631325	0.906941	0.756007	23.021	4.52488	0.000220982	0.00940394	up	Gene:G30704|TU50320(15.0)	UNKNOWN	chr6	1533122	1535652	PREDICTED:_9-divinyl_ether_synthase-like_[Nicotiana_tomentosiformis]
MSTRG.42828	29.2497	26.6984	20.8598	2.55762	2.19466	2.82094	12.4445	3.63744	0.000220992	0.00940394	up	Gene:G34584|TU56701(17.9)	UNKNOWN	chr7	24539324	24540762	PREDICTED:_putative_methyltransferase_DDB_G0268948_[Nicotiana_tomentosiformis]
MSTRG.4198	70.3369	66.3187	58.9798	34.0416	34.6302	33.9264	2.39347	1.2591	0.000221854	0.0094108	up	Gene:G3526|TU5783(25.7)	UNKNOWN	chr10	16971618	16973153	PREDICTED:_sister_chromatid_cohesion_protein_PDS5_homolog_B_isoform_X2_[Nicotiana_tomentosiformis]
MSTRG.3836	3.82922	3.22101	1.99441	1.39545	1.48575	1.62915	3.1878	1.67256	0.000222478	0.00942735	up	Gene:G3196|TU5245(51.4)	UNKNOWN	chr10	10768673	10770621	polygalacturonase_inhibitor_protein_[Nicotiana_tabacum]
MSTRG.14612	28.7268	27.7542	21.8441	4.08222	4.22409	3.96252	7.76468	2.95693	0.000222792	0.00943074	up	Gene:G12003|TU19731(3.6)	UNKNOWN	chr13	11097647	11098156	-
MSTRG.18480	27.024	25.7641	25.7561	9.01622	8.77652	8.62347	2.91483	1.54341	0.000223494	0.00943699	up	Gene:G15092|TU24638(4.3)	UNKNOWN	chr14	22636434	22636847	PREDICTED:_dihydroxy-acid_dehydratase,_chloroplastic_[Solanum_lycopersicum]
MSTRG.35977	2.43413	2.15684	1.73496	0	0.062139	0.082823	4.11003	2.03915	0.000223556	0.00943699	up	Gene:G29036|TU47636(1.5)	UNKNOWN	chr5	23955160	23957870	PREDICTED:_alpha-dioxygenase_1_[Nicotiana_sylvestris]
MSTRG.9523	22.2032	21.0207	18.8445	10.2095	9.61685	10.0875	2.48352	1.31239	0.000223642	0.00943699	up	Gene:G7618|TU12533(4.6)	UNKNOWN	chr12	2063330	2063599	PREDICTED:_digalactosyldiacylglycerol_synthase_2,_chloroplastic_isoform_X1_[Sesamum_indicum]
MSTRG.32695	35.9172	31.4961	27.0571	5.38521	5.3768	6.17419	7.31346	2.87055	0.000224251	0.0094378	up	Gene:G26673|TU43822(5.2)	UNKNOWN	chr4	24663696	24665294	PREDICTED:_uncharacterized_protein_LOC104087231_[Nicotiana_tomentosiformis]
MSTRG.50532	12.3992	11.7863	10.0207	0.406624	0.406255	0.615399	11.5366	3.52815	0.000224364	0.0094378	up	Gene:G40770|TU66815(3.8)	UNKNOWN	scaffold1131	95959	99608	PREDICTED:_probable_WRKY_transcription_factor_50_[Sesamum_indicum]
MSTRG.43906	6.83874	5.85752	4.92069	0.534901	0.603015	0.536953	6.40236	2.6786	0.000225286	0.0094463	up	Gene:G35534|TU58260(9.4)	UNKNOWN	chr8	2448531	2451343	PREDICTED:_lysosomal_beta_glucosidase-like_[Nicotiana_sylvestris]
MSTRG.27137	14.9889	13.1702	9.7309	7.63834	7.68355	7.74872	2.74953	1.45918	0.000225505	0.0094463	up	Gene:G21995|TU35958(1.4)	UNKNOWN	chr3	1090927	1091754	PREDICTED:_protein_SDE2_homolog_[Nicotiana_tomentosiformis]
MSTRG.15084	252.716	287.381	310.796	22.5982	24.9489	22.6305	8.70546	3.12192	0.000225738	0.0094463	up	Gene:G12364|TU20306(45.0)	UNKNOWN	chr13	17050586	17051565	PREDICTED:_uncharacterized_protein_LOC104107561_[Nicotiana_tomentosiformis]
MSTRG.59039	63.3058	60.2273	48.7043	8.08108	8.37993	7.72477	9.22705	3.20587	0.0002275	0.00949047	up	Gene:G45363|TU73240(113.7)	UNKNOWN	scaffold2902	55951	58610	PREDICTED:_uncharacterized_protein_LOC105166815_[Sesamum_indicum]
MSTRG.24930	5.07319	4.74638	4.57858	0.504831	0.403495	0.4296	4.48534	2.16522	0.000228957	0.00951392	up	Gene:G20259|TU33118(0.8)	UNKNOWN	chr2	23433856	23434274	PREDICTED:_ammonium_transporter_3_member_3-like_[Sesamum_indicum]
MSTRG.30658	40.1009	39.2855	33.7719	22.3988	22.5561	23.1553	2.10674	1.07501	0.000229131	0.00951392	up	Gene:G24787|TU40672(3.4)	UNKNOWN	chr4	3183419	3184328	PREDICTED:_metacaspase-3-like_[Nicotiana_tomentosiformis]
MSTRG.26382	5.98259	6.13496	5.23457	0.887192	0.889222	0.992926	4.27984	2.09756	0.000229139	0.00951392	up	Gene:G21408|TU34982(11.4)	UNKNOWN	chr2	42477183	42494052	PREDICTED:_uncharacterized_protein_LOC104238592_isoform_X1_[Nicotiana_sylvestris]
MSTRG.17820	37.9601	34.8841	33.118	13.3288	12.9502	13.7726	3.05215	1.60982	0.000229754	0.00951392	up	Gene:G14562|TU23779(1.1)	UNKNOWN	chr14	15820984	15823618	PREDICTED:_CASP-like_protein_2A1_[Nicotiana_tomentosiformis]
MSTRG.35670	16.1797	16.5922	15.4414	6.84938	6.76145	6.96275	2.35529	1.23591	0.00023004	0.00951392	up	Gene:G28885|TU47374(1.2)	UNKNOWN	chr5	17290884	17291516	PREDICTED:_uracil_phosphoribosyltransferase_[Sesamum_indicum]
MSTRG.4229	11.3968	11.2401	10.2621	5.31569	5.22129	5.15587	2.20707	1.14213	0.000230103	0.00951392	up	Gene:G3557|TU5832(16.5)	UNKNOWN	chr10	17871097	17874203	PREDICTED:_uncharacterized_protein_LOC104104290_[Nicotiana_tomentosiformis]
MSTRG.14456	20.9519	17.6833	17.8259	0.671268	0.734741	0.793598	13.8243	3.78914	0.000230766	0.00951443	up	Gene:G11900|TU19572(9.2)	UNKNOWN	chr13	9433158	9436173	PREDICTED:_1-aminocyclopropane-1-carboxylate_oxidase_homolog_1-like_[Sesamum_indicum]
MSTRG.30490	2.83621	2.63928	2.56943	0.058406	0.012051	0	3.92481	1.97262	0.000230889	0.00951443	up	Gene:G24812|TU40712(82.5)	UNKNOWN	chr4	1568533	1570114	wound-responsive_AP2_like_factor_1_[Nicotiana_tabacum]
MSTRG.11286	31.7833	28.8865	20.2861	14.6578	14.3505	14.836	3.34194	1.74068	0.00023138	0.00951443	up	Gene:G9173|TU15115(34.2)	UNKNOWN	chr12	25078797	25079444	PREDICTED:_probable_RNA_3'-terminal_phosphate_cyclase-like_protein_[Solanum_lycopersicum]
MSTRG.40117	40.4872	38.6769	32.8085	2.67345	3.09377	3.23304	13.0989	3.71137	0.000231866	0.00951733	up	Gene:G32563|TU53350(25.5)	UNKNOWN	chr6	27713241	27716889	PREDICTED:_probable_purine_permease_9_isoform_X1_[Nicotiana_tomentosiformis]
MSTRG.20686	12.0706	12.6597	11.6176	1.24753	1.36625	1.42571	6.04575	2.59592	0.000232829	0.00954445	up	Gene:G16791|TU27429(3.3)	UNKNOWN	chr14	49499393	49501134	PREDICTED:_putative_serine_carboxypeptidase-like_23_[Nicotiana_sylvestris]
MSTRG.39494	32.8933	28.9737	24.9161	8.74419	8.86044	8.60211	4.40489	2.13911	0.000233057	0.00954445	up	Gene:G32026|TU52507(22.6)	UNKNOWN	chr6	18376965	18379457	PREDICTED:_uncharacterized_protein_LOC104221124_[Nicotiana_sylvestris]
MSTRG.58089	15.1271	14.8313	12.2802	4.16823	4.10167	4.02513	3.93116	1.97496	0.000233368	0.00954749	up	Gene:G44959|TU72662(3.8)	UNKNOWN	scaffold2663	64416	66375	PREDICTED:_probable_linoleate_9S-lipoxygenase_5_[Nicotiana_sylvestris]
MSTRG.27349	42.2976	44.635	50.8737	11.9445	11.4865	11.0343	2.8578	1.5149	0.000235008	0.00959223	up	Gene:G22149|TU36208(10.6)	UNKNOWN	chr3	4461986	4482487	PREDICTED:_F-box/LRR-repeat_protein_14_isoform_X1_[Nicotiana_sylvestris]
MSTRG.1572	14.3139	13.0572	13.0833	0.742554	0.846813	0.69421	8.93222	3.15902	0.000235515	0.00959223	up	Gene:G1260|TU2101(29.5)	UNKNOWN	chr1	22377848	22379057	PREDICTED:_ethylene-responsive_transcription_factor_ERF017_[Nicotiana_sylvestris]
MSTRG.12985	55.243	53.8475	48.6734	24.3242	24.0277	25.6884	2.53954	1.34457	0.000237292	0.00959223	up	Gene:G10701|TU17634(63.7)	UNKNOWN	chr12	46205869	46209655	PREDICTED:_ran-binding_protein_1_homolog_a-like_[Solanum_tuberosum]
MSTRG.32803	35.6043	34.4197	34.7705	15.8196	16.0601	16.3681	2.16636	1.11527	0.000237311	0.00959223	up	Gene:G26632|TU43750(47.2)	UNKNOWN	chr4	26363834	26367568	PREDICTED:_NAC_domain-containing_protein_74-like_[Nicotiana_tomentosiformis]
MSTRG.7752	6.73553	6.50147	5.59482	2.68094	2.64025	2.5978	2.5147	1.33038	0.000237412	0.00959223	up	Gene:G6310|TU10443(1.6)	UNKNOWN	chr11	15762923	15763799	PREDICTED:_probable_LRR_receptor-like_serine/threonine-protein_kinase_At4g37250_[Nicotiana_tomentosiformis]
MSTRG.27032	37.8737	47.7966	45.4763	0	0	0	36.522	5.19069	0.000238499	0.00959223	up	Gene:G21855|TU35715(5.4)	UNKNOWN	chr2	48904767	48905258	PREDICTED:_uncharacterized_protein_LOC104249093_[Nicotiana_sylvestris]
MSTRG.31642	212.335	202.586	156.509	36.5524	36.0178	34.657	8.0332	3.00597	0.000238543	0.00959223	up	Gene:G25784|TU42326(16.6)	UNKNOWN	chr4	15082648	15084912	PREDICTED:_monothiol_glutaredoxin-S16,_chloroplastic_[Nicotiana_sylvestris]
MSTRG.12716	17.1207	17.2141	15.0811	3.88682	3.89908	4.25221	4.26326	2.09196	0.000238887	0.00959223	up	Gene:G10509|TU17317(6.1)	UNKNOWN	chr12	43299175	43302827	PREDICTED:_calmodulin-binding_receptor-like_cytoplasmic_kinase_1-like_[Solanum_tuberosum]
MSTRG.35763	12.3497	11.8761	10.8641	6.13756	5.84037	5.98797	2.15503	1.10771	0.000240013	0.00959223	up	Gene:G28883|TU47367(35.0)	UNKNOWN	chr5	19735039	19736662	PREDICTED:_stromal_cell-derived_factor_2-like_protein_[Sesamum_indicum]
MSTRG.20829	45.5625	46.2785	47.3124	6.45324	6.47262	7.08486	5.98409	2.58113	0.000240107	0.00959223	up	Gene:G16854|TU27550(18.1)	UNKNOWN	chr14	50432655	50435230	PREDICTED:_prostaglandin_E_synthase_2-like_[Sesamum_indicum]
MSTRG.26924	12.1482	12.5998	12.1624	4.54977	4.40528	4.40382	2.45939	1.2983	0.000240136	0.00959223	up	Gene:G22231|TU36344(0.3)	UNKNOWN	chr2	47532607	47533389	PREDICTED:_U-box_domain-containing_protein_62_[Nicotiana_sylvestris]
MSTRG.29735	82.8244	74.0985	66.1878	39.7601	38.58	40.1247	2.52952	1.33887	0.000240156	0.00959223	up	Gene:G24043|TU39366(11.2)	UNKNOWN	chr3	30035453	30037726	PREDICTED:_ammonium_transporter_1_member_2_[Nicotiana_sylvestris]
MSTRG.5505	52.8233	54.5333	50.4245	2.65879	2.85161	2.37575	15.5761	3.96126	0.00024258	0.00964109	up	Gene:G4454|TU7367(11.0)	UNKNOWN	chr10	33350149	33354717	3-dehydroquinate_dehydratase_/_shikimate_dehydrogenase_isoform_2_[Nicotiana_tabacum]
MSTRG.11683	223.179	212.431	185.192	82.932	84.7844	90.2099	3.17219	1.66548	0.000242949	0.00964109	up	Gene:G9517|TU15625(105.4)	UNKNOWN	chr12	32833936	32834893	Uncharacterized_protein_n=1_Tax=Prunus_persica_RepID=
MSTRG.2356	1.87486	1.5261	1.24552	0	0	0	3.54982	1.82775	0.000243755	0.00964109	up	Gene:G1890|TU3159(0.7)	UNKNOWN	chr1	30173380	30174306	PREDICTED:_serine_carboxypeptidase-like_7_[Solanum_lycopersicum]
MSTRG.27880	23.557	23.5309	20.6818	10.2072	10.3185	10.68	2.5219	1.33451	0.000244917	0.00964109	up	Gene:G22582|TU36932(2.8)	UNKNOWN	chr3	11389980	11392331	PREDICTED:_ABC_transporter_C_family_member_3-like_[Nicotiana_tomentosiformis]
MSTRG.43977	52.0792	50.3557	41.2059	22.0944	21.7198	23.4713	2.97255	1.5717	0.000244925	0.00964109	up	Gene:G35761|TU58640(41.4)	UNKNOWN	chr8	2910239	2913254	PREDICTED:_40S_ribosomal_protein_S3a-like_[Sesamum_indicum]
MSTRG.31800	2959.49	2701.96	2660.67	1.01824	1.91495	1.67394	1266.36	10.3065	0.000245091	0.00964109	up	Gene:G25846|TU42416(10.8)	UNKNOWN	chr4	15989547	15990993	Lipid_transfer_protein_1_n=1_Tax=Tamarix_hispida_RepID=
MSTRG.65262	75.1805	71.4248	56.7104	28.8072	27.2252	30.079	3.53677	1.82243	0.000245966	0.00964109	up	Gene:G48521|TU77926(74.7)	UNKNOWN	scaffold8490	2759	6184	PREDICTED:_glycine-rich_RNA-binding_protein_2,_mitochondrial-like_[Nicotiana_sylvestris]
MSTRG.31359	4.92018	4.5124	2.96409	0.441701	0.530633	0.574574	6.10685	2.61043	0.000246492	0.00964109	up	Gene:G25508|TU41891(13.5)	UNKNOWN	chr4	10909747	10910751	PREDICTED:_sucrose_nonfermenting_4-like_protein_isoform_X1_[Solanum_lycopersicum]
MSTRG.33828	11.9023	10.4697	6.89353	5.05422	4.66769	5.46137	3.66089	1.8722	0.000246536	0.00964109	up	Gene:G27310|TU44784(9.9)	UNKNOWN	chr4	43461791	43463312	PREDICTED:_RNA-binding_protein_NOB1_[Nicotiana_sylvestris]
MSTRG.22802	35.1895	35.1377	25.6466	3.60759	3.82252	4.12872	10.9793	3.45671	0.000246873	0.00964109	up	Gene:G18625|TU30431(4.8)	UNKNOWN	chr15	25554072	25558328	PREDICTED:_ABC_transporter_G_family_member_22-like_[Nicotiana_tomentosiformis]
MSTRG.28891	149.66	134.698	111.221	45.3369	45.6594	44.1873	4.3174	2.11016	0.000247658	0.00965961	up	Gene:G23407|TU38283(15.4)	UNKNOWN	chr3	22635367	22639594	PREDICTED:_allene_oxide_synthase_[Nicotiana_tomentosiformis]
MSTRG.155	7.35075	7.93627	7.3769	0.27624	0.22075	0.318944	6.95861	2.7988	0.000248347	0.00965961	up	Gene:G97|TU173(9.5)	UNKNOWN	chr1	2485068	2487597	PREDICTED:_probable_WRKY_transcription_factor_40_[Sesamum_indicum]
MSTRG.41110	13.9863	11.6781	7.27138	5.41445	4.85983	5.38012	4.47927	2.16326	0.000248835	0.00965961	up	Gene:G33305|TU54610(2.5)	UNKNOWN	chr7	1031778	1032189	PREDICTED:_mediator_of_RNA_polymerase_II_transcription_subunit_33A-like_[Solanum_tuberosum]
MSTRG.4032	24.7674	24.4193	34.1149	0.692446	0.717074	0.670705	10.3228	3.36776	0.000249228	0.00965961	up	Gene:G3407|TU5593(1.4)	UNKNOWN	chr10	14601203	14602152	zeatin_O-glucosyltransferase_ZOG1,_partial_[Nicotiana_attenuata]
MSTRG.50855	15.0552	14.6902	12.9902	6.32733	6.61199	6.56516	2.49057	1.31648	0.000249293	0.00965961	up	Gene:G40955|TU67074(5.3)	UNKNOWN	scaffold12027	1153	1679	PREDICTED:_ubiquitin_carboxyl-terminal_hydrolase_6_isoform_X1_[Nicotiana_sylvestris]
MSTRG.25581	6.12816	4.83959	3.0534	1.9857	2.00118	2.03713	4.10625	2.03782	0.000250363	0.00968502	up	Gene:G20729|TU33883(2.2)	UNKNOWN	chr2	31930505	31931259	Predicted_protein_n=1_Tax=Populus_trichocarpa_RepID=
MSTRG.46526	284.228	251.314	220.591	35.3314	32.2816	32.1937	10.3367	3.3697	0.000250903	0.00968502	up	Gene:G37836|TU61967(87.9)	UNKNOWN	chr8	40625208	40674458	PREDICTED:_CBL-interacting_serine/threonine-protein_kinase_6-like_[Nicotiana_tomentosiformis]
MSTRG.43373	66.426	62.9735	47.3352	22.6635	23.2642	24.7268	4.02523	2.00907	0.000251115	0.00968502	up	Gene:G35080|TU57523(58.3)	UNKNOWN	chr7	31288468	31293270	PREDICTED:_ubiquitin_receptor_RAD23d-like_isoform_X1_[Nicotiana_tomentosiformis]
MSTRG.47875	7.05252	6.34849	5.10607	0.015133	0.104916	0.0217402	9.96513	3.31689	0.000251665	0.00968502	up	Gene:G38853|TU63687(0.8)	UNKNOWN	chr9	10710233	10711155	PREDICTED:_malate_synthase,_glyoxysomal_[Nicotiana_sylvestris]
MSTRG.30264	18.5929	19.5022	16.2271	2.59961	2.49088	2.51912	6.67132	2.73797	0.000252046	0.00968502	up	Gene:G24416|TU40029(4.3)	UNKNOWN	chr3	34478375	34480230	PREDICTED:_malonate--CoA_ligase-like_isoform_X1_[Nicotiana_tomentosiformis]
MSTRG.64912	5.8676	6.7829	7.5327	0.732004	0.733027	0.666115	3.33084	1.73589	0.000252051	0.00968502	up	Gene:G48386|TU77732(4.3)	UNKNOWN	scaffold79	35686	37182	PREDICTED:_alpha-glucan_water_dikinase,_chloroplastic-like_[Sesamum_indicum]
MSTRG.441	1058.74	999.327	831.099	410.358	411.135	401.979	3.32018	1.73126	0.000252472	0.00968502	up	Gene:G288|TU501(161.2)	UNKNOWN	chr1	5987717	5990401	PREDICTED:_29_kDa_ribonucleoprotein_A,_chloroplastic_[Sesamum_indicum]
MSTRG.61666	13.7392	12.1712	10.3068	6.17538	6.29105	6.68501	2.58396	1.36959	0.000252522	0.00968502	up	Gene:G46537|TU74942(4.5)	UNKNOWN	scaffold3798	4164	5409	CIG2_[Nicotiana_tabacum]
MSTRG.64586	21.5027	18.2481	15.4162	8.12426	7.91209	8.38908	3.27807	1.71285	0.000252931	0.00968502	up	Gene:G48147|TU77365(14.1)	UNKNOWN	scaffold747	300334	303423	PREDICTED:_iron-sulfur_cluster_assembly_protein_1-like_[Nicotiana_tomentosiformis]
MSTRG.34427	32.8344	30.0181	28.7702	0.093447	0.114695	0.317194	33.1475	5.05083	0.000252944	0.00968502	up	Gene:G27766|TU45546(0.9)	UNKNOWN	chr5	2181329	2189639	PREDICTED:_15.7_kDa_heat_shock_protein,_peroxisomal_[Nicotiana_sylvestris]
MSTRG.9762	62.8522	58.0645	55.0267	11.2653	11.5264	12.5333	5.66981	2.5033	0.000253001	0.00968502	up	Gene:G7961|TU13122(42.2)	UNKNOWN	chr12	5761656	5764761	PREDICTED:_uncharacterized_protein_LOC104086433_[Nicotiana_tomentosiformis]
MSTRG.32783	2.36662	2.16206	2.05711	0.782223	0.795882	0.821011	2.02236	1.01604	0.000254675	0.00968528	up	Gene:G26544|TU43607(0.3)	UNKNOWN	chr4	26031520	26032901	PREDICTED:_protein_CHUP1,_chloroplastic_isoform_X1_[Nicotiana_tomentosiformis]
MSTRG.16587	57.8198	53.2233	39.8277	13.197	11.9884	12.5236	6.40431	2.67904	0.000254757	0.00968528	up	Gene:G13500|TU22076(4.1)	UNKNOWN	chr14	502457	502962	-
MSTRG.50539	88.9551	81.1618	72.7361	24.7683	22.9026	25.203	4.33118	2.11476	0.000254762	0.00968528	up	Gene:G40767|TU66812(11.9)	UNKNOWN	scaffold11312	0	922	PREDICTED:_uncharacterized_protein_LOC104250007_[Nicotiana_sylvestris]
MSTRG.34212	134.645	117.781	108.45	16.9939	15.4054	17.4836	9.33925	3.22331	0.00025577	0.00970529	up	Gene:G27744|TU45501(3.2)	UNKNOWN	chr5	479855	481187	Xylose_isomerase_n=1_Tax=Solanum_tuberosum_RepID=
MSTRG.32069	86.9971	80.7536	71.2003	29.8735	27.6183	29.0669	3.58845	1.84336	0.000256626	0.00971946	up	Gene:G26105|TU42843(26.9)	UNKNOWN	chr4	18057873	18060633	PREDICTED:_cytochrome_P450_98A2-like_[Solanum_tuberosum]
MSTRG.36282	7.86504	6.45126	4.9449	1.41769	1.22734	1.5318	5.48453	2.45537	0.000257379	0.0097374	up	Gene:G29263|TU47997(0.8)	UNKNOWN	chr5	26616464	26617106	ATPase_protein,_putative_[Solanum_demissum]
MSTRG.56182	116.922	122.357	92.6438	9.29833	8.86533	8.80105	16.0048	4.00043	0.000257583	0.0097374	up	Gene:G43933|TU71284(12.3)	UNKNOWN	scaffold2224	67749	69530	-
MSTRG.41884	18.1419	17.8756	15.6721	9.06935	9.27941	9.28077	2.19691	1.13547	0.000258241	0.009744	up	Gene:G33849|TU55477(19.0)	UNKNOWN	chr7	9610987	9613441	PREDICTED:_mitochondrial_import_inner_membrane_translocase_subunit_TIM22-4_[Nicotiana_tomentosiformis]
MSTRG.9859	46.9201	42.7275	41.6004	9.17211	9.24017	9.95031	5.05288	2.33711	0.000258763	0.00975458	up	Gene:G8025|TU13228(33.4)	UNKNOWN	chr12	5332282	5333596	PREDICTED:_dynamin-related_protein_1E-like_[Nicotiana_sylvestris]
MSTRG.38830	18.0511	16.3781	16.9476	2.91092	2.76916	2.87452	5.01888	2.32737	0.000260475	0.00978499	up	Gene:G31460|TU51585(21.9)	UNKNOWN	chr6	9321400	9322925	PREDICTED:_zingipain-1-like_[Nicotiana_tomentosiformis]
MSTRG.37496	7.52359	6.74417	5.5935	2.97731	3.12027	3.09383	2.68202	1.42332	0.000263054	0.0097851	up	Gene:G30310|TU49682(5.4)	UNKNOWN	chr5	39134017	39136320	PREDICTED:_uncharacterized_protein_LOC104212002_[Nicotiana_sylvestris]
MSTRG.46709	1325.25	1484.3	1771.66	170.882	180.579	157.004	5.7509	2.52379	0.000263198	0.0097851	up	Gene:G37934|TU62122(136.6)	UNKNOWN	chr9	123084	127539	PREDICTED:_BAG_family_molecular_chaperone_regulator_6-like_[Solanum_tuberosum]
MSTRG.45637	9.31689	8.62887	6.85702	4.77497	4.93773	4.97605	2.32767	1.21889	0.000263845	0.0097851	up	Gene:G37138|TU60888(7.3)	UNKNOWN	chr8	24618503	24618872	PREDICTED:_mitochondrial_import_receptor_subunit_TOM40-1_[Solanum_lycopersicum]
MSTRG.17144	9.55275	10.1554	9.99274	2.64422	2.73767	2.74487	2.81762	1.49448	0.000264241	0.0097851	up	Gene:G14030|TU22905(15.7)	UNKNOWN	chr14	6794036	6797520	PREDICTED:_external_alternative_NADP
MSTRG.23364	14.8663	14.1989	11.7706	4.29192	4.05932	4.61865	3.85088	1.94519	0.000264488	0.0097851	up	Gene:G19035|TU31126(0.7)	UNKNOWN	chr2	1890997	1892874	PREDICTED:_protein_TRANSPARENT_TESTA_12-like_isoform_X1_[Nicotiana_sylvestris]
MSTRG.20875	7.0934	6.78679	5.79026	2.78296	2.92609	2.8822	2.52151	1.33429	0.000264802	0.0097851	up	Gene:G16930|TU27680(36.5)	UNKNOWN	chr14	50832640	50838849	PREDICTED:_calcium-transporting_ATPase_2,_plasma_membrane-type-like_[Solanum_tuberosum]
MSTRG.21732	107.35	100.943	92.1076	59.3728	56.7052	58.8909	2.11803	1.08273	0.000266905	0.00978683	up	Gene:G17694|TU28942(12.0)	UNKNOWN	chr15	8625151	8625682	PREDICTED:_26S_proteasome_non-ATPase_regulatory_subunit_14_homolog_[Nicotiana_tomentosiformis]
MSTRG.7468	111.381	113.02	104.068	20.1957	21.9641	21.7989	5.53584	2.4688	0.000267896	0.00979743	up	Gene:G6075|TU10019(92.5)	UNKNOWN	chr11	13220329	13222280	PREDICTED:_cysteine_proteinase_inhibitor_6_isoform_X1_[Nicotiana_sylvestris]
MSTRG.10590	44.2393	45.2836	39.5114	14.1062	14.2242	14.1184	3.46	1.79077	0.000267999	0.00979743	up	Gene:G8644|TU14226(1.6)	UNKNOWN	chr12	12715467	12716632	PREDICTED:_probable_inorganic_phosphate_transporter_1-3_[Sesamum_indicum]
MSTRG.52710	23.6074	21.3544	19.9559	4.80169	5.16349	5.20033	4.65013	2.21727	0.000268273	0.00979743	up	Gene:G42030|TU68640(3.3)	UNKNOWN	scaffold1549	137149	138710	PREDICTED:_uncharacterized_protein_LOC102599991_[Solanum_tuberosum]
MSTRG.37799	22.382	21.726	16.9377	3.73303	3.44814	4.07737	6.84261	2.77455	0.000269712	0.00980919	up	Gene:G30576|TU50093(9.5)	UNKNOWN	chr5	43190020	43191440	PREDICTED:_uncharacterized_protein_LOC104104850_[Nicotiana_tomentosiformis]
MSTRG.21257	10.9859	10.9209	12.2329	0.233023	0.38236	0.298969	8.06845	3.01229	0.000270107	0.00980919	up	Gene:G17259|TU28240(4.2)	UNKNOWN	chr15	3194671	3196778	PREDICTED:_LOW_QUALITY_PROTEIN:_G-type_lectin_S-receptor-like_serine/threonine-protein_kinase_CES101_[Sesamum_indicum]
MSTRG.24015	20.1281	17.6537	13.6718	9.82488	9.11503	9.72994	2.88693	1.52954	0.000270587	0.00980919	up	Gene:G19628|TU32107(19.0)	UNKNOWN	chr2	9326436	9330395	PREDICTED:_probable_prolyl_4-hydroxylase_10_[Nicotiana_tomentosiformis]
MSTRG.2962	31.782	29.7787	25.8876	10.8245	11.0542	11.934	3.31406	1.7286	0.000271045	0.00980919	up	Gene:G2678|TU4452(2.0)	UNKNOWN	chr10	1465964	1466643	PREDICTED:_protein_LST8_homolog_[Solanum_tuberosum]
MSTRG.4109	23.6487	23.0568	18.4753	2.66079	2.53489	2.38163	9.02481	3.1739	0.000271267	0.00980919	up	Gene:G3462|TU5680(5.1)	UNKNOWN	chr10	15712758	15715209	PREDICTED:_putative_methyltransferase_DDB_G0268948_[Nicotiana_tomentosiformis]
MSTRG.566	12.5579	12.0653	12.469	1.7574	1.65404	1.54006	4.96708	2.3124	0.000271432	0.00980919	up	Gene:G348|TU597(8.0)	UNKNOWN	chr1	7995983	7998135	PREDICTED:_zinc_transporter_4,_chloroplastic-like_[Sesamum_indicum]
MSTRG.24151	13.6162	14.3846	11.2565	0.601269	0.649234	0.750755	11.4136	3.51268	0.000271896	0.00980919	up	Gene:G19650|TU32143(3.8)	UNKNOWN	chr2	10797630	10798801	PREDICTED:_cytochrome_P450_90B1_[Nicotiana_tomentosiformis]
MSTRG.12261	94.4014	87.8771	85.8781	40.9882	40.0257	40.9363	2.45436	1.29535	0.000272388	0.00981656	up	Gene:G9897|TU16261(16.8)	UNKNOWN	chr12	38380666	38382151	Deleted_in_split_hand/splt_foot_protein_1_n=1_Tax=Ipomoea_batatas_RepID=
MSTRG.47225	24.533	25.6274	21.1536	4.33671	4.2036	4.31434	5.91867	2.56527	0.000272588	0.00981656	up	Gene:G38394|TU62932(1.5)	UNKNOWN	chr9	4983640	4985514	PREDICTED:_probable_E3_ubiquitin-protein_ligase_XERICO_isoform_X1_[Solanum_lycopersicum]
MSTRG.14642	0.962979	0.777832	0.485656	0.0618412	0	0.0563021	2.4966	1.31997	0.00027488	0.0098412	up	Gene:G12038|TU19782(5.0)	UNKNOWN	chr13	12196708	12198488	PREDICTED:_beta-amylase-like_[Solanum_tuberosum]
MSTRG.31273	8.85819	8.07156	5.9268	3.64815	3.80836	4.05379	2.99327	1.58172	0.000275714	0.0098412	up	Gene:G25459|TU41805(1.4)	UNKNOWN	chr4	8856257	8856898	-
MSTRG.27355	98.1287	94.6615	81.9522	42.7314	42.2983	41.56	2.76437	1.46695	0.000276177	0.00984902	up	Gene:G22142|TU36189(0.8)	UNKNOWN	chr3	4538183	4538372	PREDICTED:_protein_ECERIFERUM_3-like_[Nicotiana_sylvestris]
MSTRG.9894	16.3871	15.4122	14.2625	8.30826	8.59899	8.65894	2.06268	1.04452	0.000276676	0.00985809	up	Gene:G8008|TU13191(18.6)	UNKNOWN	chr12	6110200	6117051	PREDICTED:_citrate_synthase,_mitochondrial_[Nicotiana_sylvestris]
MSTRG.27005	41.8377	41.1177	41.8767	18.9083	19.657	19.325	2.08127	1.05746	0.000277002	0.00986097	up	Gene:G21798|TU35621(28.0)	UNKNOWN	chr2	48545469	48547584	PREDICTED:_CBL-interacting_serine/threonine-protein_kinase_6-like_[Nicotiana_tomentosiformis]
MSTRG.26140	27.5309	26.4421	28.0224	4.81844	4.44446	4.76699	4.8452	2.27656	0.000277323	0.0098637	up	Gene:G21216|TU34678(29.9)	UNKNOWN	chr2	39794219	39795724	-
MSTRG.26633	176.631	172.916	152.238	20.8562	18.8645	22.0582	10.005	3.32264	0.00027813	0.00988368	up	Gene:G21625|TU35340(2.8)	UNKNOWN	chr2	45050846	45052560	-
MSTRG.39044	7.8965	7.29473	8.48041	0.087859	0.036745	0.056721	7.42582	2.89255	0.000278454	0.00988646	up	Gene:G31654|TU51911(14.0)	UNKNOWN	chr6	11104150	11105923	PREDICTED:_secoisolariciresinol_dehydrogenase-like_isoform_X1_[Nicotiana_tomentosiformis]
MSTRG.2147	55.9042	52.6899	63.7705	2.3215	2.24943	2.50817	14.1807	3.82586	0.000278705	0.00988666	up	Gene:G1813|TU3041(3.5)	UNKNOWN	chr1	29076024	29076855	PREDICTED:_THO_complex_subunit_5B_[Sesamum_indicum]
MSTRG.12950	61.4167	54.8747	49.1481	26.1705	26.4015	27.744	2.74992	1.45939	0.000280269	0.00991665	up	Gene:G10513|TU17333(26.6)	UNKNOWN	chr12	46046913	46048794	PREDICTED:_uncharacterized_protein_LOC104108378_[Nicotiana_tomentosiformis]
MSTRG.26686	0.912297	0.791125	0.613433	0.116468	0.069257	0.131033	2.05427	1.03862	0.000280444	0.00991665	up	Gene:G21661|TU35393(6.4)	UNKNOWN	chr2	45423877	45425953	PREDICTED:_ankyrin_repeat-containing_protein_At3g12360_[Sesamum_indicum]
MSTRG.34737	2.48529	2.0102	1.64773	0.197205	0.208979	0.22333	3.6487	1.86738	0.000280534	0.00991665	up	Gene:G28273|TU46350(0.9)	UNKNOWN	chr5	5048191	5049514	PREDICTED:_probable_ADP-ribosylation_factor_GTPase-activating_protein_AGD11_[Sesamum_indicum]
MSTRG.16641	7.57599	6.88519	6.706	2.39759	2.36	2.41946	2.72774	1.4477	0.000281183	0.00992532	up	Gene:G13618|TU22267(3.7)	UNKNOWN	chr14	1028650	1031778	PREDICTED:_acyl-coenzyme_A_oxidase_3,_peroxisomal-like_isoform_X1_[Solanum_lycopersicum]
MSTRG.64489	54.7997	50.4807	42.6673	23.289	22.7497	25.1527	2.93834	1.555	0.000282249	0.00993619	up	Gene:G48082|TU77272(3.2)	UNKNOWN	scaffold738	109971	110507	PREDICTED:_probable_inorganic_phosphate_transporter_1-3_[Sesamum_indicum]
MSTRG.684	21.0003	20.0389	18.3196	5.86256	6.2067	5.85806	3.5488	1.82733	0.000282781	0.00993672	up	Gene:G421|TU702(29.2)	UNKNOWN	chr1	11127316	11128350	PREDICTED:_uncharacterized_protein_LOC101250110_[Solanum_lycopersicum]
MSTRG.49404	48.3339	45.9205	45.3425	22.0144	21.9146	22.7576	2.23326	1.15915	0.000282891	0.00993672	up	Gene:G40051|TU65716(1.4)	UNKNOWN	chr9	32244775	32245885	PREDICTED:_ABC_transporter_B_family_member_25-like_[Nicotiana_tomentosiformis]
MSTRG.34999	16.3436	16.8307	14.968	1.8307	1.92996	1.71112	6.80276	2.76612	0.000283095	0.00993672	up	Gene:G28228|TU46278(6.3)	UNKNOWN	chr5	8026962	8028667	PREDICTED:_uncharacterized_protein_LOC104110354_[Nicotiana_tomentosiformis]
MSTRG.33609	24.8558	24.8892	22.6303	9.44944	9.4423	9.14636	2.7689	1.46931	0.000284506	0.00993908	up	Gene:G27218|TU44647(29.5)	UNKNOWN	chr4	40670087	40672006	PREDICTED:_shaggy-related_protein_kinase_epsilon_[Solanum_lycopersicum]
MSTRG.40062	94.4382	100.085	89.5075	22.9578	22.4322	22.8602	4.46629	2.15908	0.000285144	0.00993908	up	Gene:G32500|TU53243(121.1)	UNKNOWN	chr6	27246316	27248527	PREDICTED:_CSC1-like_protein_ERD4_[Solanum_lycopersicum]
MSTRG.34586	25.9562	23.7615	17.7746	10.3091	10.008	10.0773	3.5372	1.82261	0.000285288	0.00993908	up	Gene:G27961|TU45845(2.4)	UNKNOWN	chr5	3936792	3939007	PREDICTED:_serine_acetyltransferase_2-like_[Nicotiana_sylvestris]
MSTRG.65064	13.4389	11.5465	10.4517	0.17751	0.323831	0.248761	13.8204	3.78872	0.000285453	0.00993908	up	Gene:G48411|TU77775(1.1)	UNKNOWN	scaffold8051	5658	7915	SERK3A_[Nicotiana_benthamiana]
MSTRG.26046	54.5313	53.5006	46.8202	28.825	28.0292	29.7363	2.22627	1.15463	0.000285864	0.00993908	up	Gene:G21145|TU34560(74.9)	UNKNOWN	chr2	38394045	38396701	Uncharacterized_protein_n=1_Tax=Prunus_persica_RepID=
MSTRG.14319	5.1964	5.75182	6.13678	1.44582	1.45417	1.40187	2.26349	1.17855	0.000286312	0.00993908	up	Gene:G11769|TU19378(0.5)	UNKNOWN	chr13	7961234	7963130	PREDICTED:_purple_acid_phosphatase_15_isoform_X1_[Nicotiana_sylvestris]
MSTRG.14302	42.6175	43.7732	41.7924	9.72942	9.33755	10.2038	4.298	2.10367	0.000286332	0.00993908	up	Gene:G11743|TU19335(0.8)	UNKNOWN	chr13	7757560	7758766	PREDICTED:_flavonol_synthase/flavanone_3-hydroxylase_[Nicotiana_tomentosiformis]
MSTRG.4903	5.9743	4.66898	3.15194	0	0.053237	0	11.0414	3.46486	0.000286593	0.00993908	up	Gene:G4031|TU6641(43.9)	UNKNOWN	chr10	26086957	26088273	Uncharacterized_protein_n=1_Tax=Prunus_persica_RepID=
MSTRG.12682	61.8432	58.5906	50.6899	1.30955	1.78139	1.64407	29.8396	4.89915	0.000286595	0.00993908	up	Gene:G10337|TU17030(11.1)	UNKNOWN	chr12	42901648	42903174	PREDICTED:_probable_protein_phosphatase_2C_24_[Nicotiana_tomentosiformis]
MSTRG.9317	29.1207	27.4459	20.7588	5.57109	5.82056	6.49051	6.32831	2.66182	0.000287617	0.00995451	up	Gene:G7464|TU12279(3.2)	UNKNOWN	chr11	41490541	41492488	-
MSTRG.18148	75.8194	71.7921	66.7811	15.1921	14.8887	14.0012	5.41058	2.43578	0.000288275	0.00995451	up	Gene:G14848|TU24218(8.3)	UNKNOWN	chr14	19369806	19371016	PREDICTED:_zinc_finger_protein_ZAT10-like_[Nicotiana_tomentosiformis]
MSTRG.47101	26.8317	25.5436	20.4227	6.14746	6.35322	6.03024	5.10453	2.35178	0.000288883	0.00995562	up	Gene:G38240|TU62678(3.8)	UNKNOWN	chr9	2710442	2712520	PREDICTED:_ankyrin_repeat-containing_protein_At5g02620_[Solanum_lycopersicum]
MSTRG.38469	13.4936	13.5772	9.79567	0.159167	0.060797	0.056357	18.897	4.24009	0.000289251	0.00995562	up	Gene:G31104|TU51019(4.5)	UNKNOWN	chr6	5189116	5190657	PREDICTED:_NAC_domain-containing_protein_100-like_[Nicotiana_sylvestris]
MSTRG.56188	34.6859	36.5757	35.7953	1.00792	1.02387	0.748467	17.8887	4.16098	0.000289543	0.00995562	up	Gene:G43937|TU71289(41.6)	UNKNOWN	scaffold2224	82492	84076	-
MSTRG.38587	15.4008	14.2195	12.7982	0.148001	0.312718	0.181065	15.5824	3.96184	0.000289994	0.00996263	up	Gene:G31300|TU51317(23.1)	UNKNOWN	chr6	6377399	6378978	PREDICTED:_probable_WRKY_transcription_factor_31_isoform_X1_[Nicotiana_sylvestris]
MSTRG.46341	5.91672	4.88795	4.33541	0.692675	0.654541	0.763765	5.0538	2.33737	0.0002914	0.0099767	up	Gene:G37553|TU61505(2.3)	UNKNOWN	chr8	37218235	37219428	PREDICTED:_probable_WRKY_transcription_factor_4_[Nicotiana_tomentosiformis]
MSTRG.39554	3.96679	3.36653	2.76787	0.300253	0.184923	0.27845	5.13331	2.35989	0.000291889	0.0099767	up	Gene:G32054|TU52551(12.4)	UNKNOWN	chr6	18791747	18797995	PREDICTED:_ammonium_transporter_2_[Nicotiana_tomentosiformis]
MSTRG.18336	15.6609	13.0803	10.8655	2.78694	2.68605	3.16708	5.94499	2.57167	0.00029625	0.0100351	up	Gene:G14967|TU24404(21.6)	UNKNOWN	chr14	21111380	21112297	PREDICTED:_10_kDa_chaperonin-like_[Nicotiana_sylvestris]
MSTRG.29410	114.74	108.471	95.4959	46.8761	43.6548	47.0452	3.00371	1.58675	0.00029626	0.0100351	up	Gene:G23832|TU39017(118.6)	UNKNOWN	chr3	27111199	27112725	PREDICTED:_60S_ribosomal_protein_L8-like_[Nicotiana_tomentosiformis]
MSTRG.52585	3.75986	2.85786	2.17	0	0	0	6.74625	2.75408	0.00029656	0.0100351	up	Gene:G41964|TU68547(5.8)	UNKNOWN	scaffold15250	3011	3519	PREDICTED:_auxin-induced_protein_PCNT115-like_isoform_X1_[Solanum_lycopersicum]
MSTRG.21380	23.3912	24.7596	20.506	2.91587	2.96868	3.17801	7.42529	2.89245	0.000297216	0.0100351	up	Gene:G17430|TU28514(16.3)	UNKNOWN	chr15	4811654	4814123	PREDICTED:_uncharacterized_protein_LOC101251207_[Solanum_lycopersicum]
MSTRG.13580	91.3858	81.1749	61.7539	31.0723	29.0738	33.7893	4.35337	2.12213	0.000297535	0.0100351	up	Gene:G11104|TU18291(84.3)	UNKNOWN	chr12	52296044	52296521	ubiquitin_extension_protein_[Nicotiana_tabacum]
MSTRG.42297	22.6885	21.7896	17.0568	5.98725	6.30271	6.14921	4.47054	2.16045	0.00029781	0.0100351	up	Gene:G34259|TU56175(8.1)	UNKNOWN	chr7	16067469	16068176	flavonoid_biosynthesis_oxidoreductase_protein_[Nicotiana_tabacum]
MSTRG.43134	31.1401	27.4702	22.7251	16.5126	16.8344	17.8389	2.40032	1.26323	0.000297871	0.0100351	up	Gene:G34848|TU57163(1.3)	UNKNOWN	chr7	28210800	28212543	PREDICTED:_glutathione_S-transferase_U17-like_[Nicotiana_sylvestris]
MSTRG.39764	76.2425	75.3057	64.1992	19.7425	19.6758	18.8542	4.55683	2.18803	0.000298264	0.0100351	up	Gene:G32263|TU52877(4.0)	UNKNOWN	chr6	22387017	22387840	Clp_protease_2_proteolytic_subunit_[Solanum_lycopersicum]
MSTRG.61544	5.75889	5.61009	6.0058	1.12514	1.20371	1.2206	2.93336	1.55255	0.000298287	0.0100351	up	Gene:G46569|TU74985(6.5)	UNKNOWN	scaffold373	42080	48617	PREDICTED:_auxin-induced_protein_PCNT115-like_[Solanum_lycopersicum]
MSTRG.26345	9.55525	9.48228	7.80817	2.96053	3.05094	3.19665	3.24423	1.69788	0.00029833	0.0100351	up	Gene:G21386|TU34952(6.5)	UNKNOWN	chr2	42101244	42105350	PREDICTED:_uncharacterized_protein_LOC104108377_isoform_X1_[Nicotiana_tomentosiformis]
MSTRG.44057	104.146	99.8525	85.0722	33.6416	33.8835	32.54	3.75474	1.90871	0.000299419	0.0100634	up	Gene:G35683|TU58510(119.4)	UNKNOWN	chr8	3554611	3555843	GAPDH2_n=1_Tax=Ipomoea_purpurea_RepID=
MSTRG.47770	45.1419	43.996	41.1289	11.4859	11.3577	12.5012	4.04706	2.01688	0.000300103	0.010065	up	Gene:G38888|TU63749(1.4)	UNKNOWN	chr9	11159950	11160812	PREDICTED:_4-hydroxyphenylpyruvate_dioxygenase-like_[Solanum_tuberosum]
MSTRG.762	36.1848	34.5412	32.8098	16.4155	16.331	15.8842	2.33543	1.22369	0.000300378	0.010065	up	Gene:G546|TU907(20.9)	UNKNOWN	chr1	12423979	12426015	PREDICTED:_probable_leucine-rich_repeat_receptor-like_protein_kinase_At5g49770_[Nicotiana_tomentosiformis]
MSTRG.12986	2.12455	1.75923	1.30193	0.145848	0.054426	0.150777	3.78126	1.91887	0.00030079	0.010065	up	Gene:G10710|TU17648(28.9)	UNKNOWN	chr12	46265428	46268250	PREDICTED:_probable_protein_phosphatase_2C_25-like_[Solanum_tuberosum]
MSTRG.36510	131.155	122.433	114.434	51.0207	51.4655	49.7703	2.8502	1.51106	0.000301353	0.0100696	up	Gene:G29443|TU48279(5.3)	UNKNOWN	chr5	28751044	28751360	PREDICTED:_puromycin-sensitive_aminopeptidase_isoform_X1_[Sesamum_indicum]
MSTRG.6368	60.2701	54.3527	47.2797	6.42939	7.02455	7.65808	9.73076	3.28255	0.000301717	0.0100702	up	Gene:G5236|TU8630(19.4)	UNKNOWN	chr11	3129401	3131082	PREDICTED:_formate_dehydrogenase,_mitochondrial_[Nicotiana_sylvestris]
MSTRG.36218	19.1353	23.488	27.7629	0.690137	0.617929	0.676052	9.04731	3.17749	0.000301947	0.0100702	up	Gene:G29235|TU47958(74.3)	UNKNOWN	chr5	26305906	26308880	PREDICTED:_heat_shock_protein_83_[Solanum_lycopersicum]
MSTRG.21157	19.0498	14.6219	13.0789	0.315778	0.263433	0.257907	20.2284	4.33831	0.000303587	0.010094	up	Gene:G17069|TU27914(9.5)	UNKNOWN	chr15	1393599	1395438	PREDICTED:_lipid_transfer-like_protein_VAS_[Nicotiana_sylvestris]
MSTRG.38670	6.33616	6.36176	5.2051	1.49915	1.56736	1.55388	3.54431	1.8255	0.000304183	0.0100972	up	Gene:G31280|TU51292(6.5)	UNKNOWN	chr6	7231793	7233859	PREDICTED:_ribosomal_RNA-processing_protein_17_[Nicotiana_sylvestris]
MSTRG.20102	344.781	356.061	316.969	83.5462	78.045	82.7027	4.79021	2.26009	0.000305655	0.0101089	up	Gene:G16356|TU26692(122.0)	UNKNOWN	chr14	44340610	44342702	PREDICTED:_protein_EARLY_RESPONSIVE_TO_DEHYDRATION_15_isoform_X1_[Nicotiana_sylvestris]
MSTRG.3647	6.39823	7.0512	5.79115	0	0	0	8.6833	3.11824	0.000305986	0.0101089	up	Gene:G3119|TU5131(0.4)	UNKNOWN	chr10	9841362	9841717	PREDICTED:_branched-chain-amino-acid_aminotransferase_2,_chloroplastic-like_[Nicotiana_sylvestris]
MSTRG.48150	476.669	466.178	374.6	113.521	104.732	108.274	5.74465	2.52222	0.000306017	0.0101089	up	Gene:G39156|TU64231(46.9)	UNKNOWN	chr9	13954865	13957915	PREDICTED:_20_kDa_chaperonin,_chloroplastic-like_[Nicotiana_sylvestris]
MSTRG.7650	7.27353	7.19309	5.31545	1.02212	1.02024	1.20155	5.58807	2.48235	0.000306695	0.0101139	up	Gene:G6222|TU10275(2.2)	UNKNOWN	chr11	15183634	15186792	PREDICTED:_LRR_receptor-like_serine/threonine-protein_kinase_HSL2_[Nicotiana_sylvestris]
MSTRG.17071	37.0442	36.9271	35.7086	14.5147	14.161	13.7398	2.59738	1.37706	0.000307983	0.0101315	up	Gene:G14064|TU22968(39.3)	UNKNOWN	chr14	5048092	5055260	RecName:_Full=Pyrophosphate--fructose_6-phosphate_1-phosphotransferase_subunit_beta;_Short=PFP;_AltName:_Full=6-phosphofructokinase,_pyrophosphate_dependent;_AltName:_Full=PPi-PFK;_AltName:_Full=Pyrophosphate-dependent_6-phosphofructose-1-kinase
MSTRG.55583	9.66679	9.61064	8.31776	1.75022	1.55043	1.80312	4.71987	2.23875	0.000309424	0.0101466	up	Gene:G43624|TU70862(26.1)	UNKNOWN	scaffold2097	57264	61684	PREDICTED:_probable_WRKY_transcription_factor_15-like_[Solanum_tuberosum]
MSTRG.40129	19.547	20.3634	19.0779	0.830451	1.08415	0.938366	11.0289	3.46322	0.000309993	0.0101466	up	Gene:G32609|TU53413(1.2)	UNKNOWN	chr6	27888047	27888706	PREDICTED:_probable_purine_permease_10_[Nicotiana_tomentosiformis]
MSTRG.17146	35.8279	32.0681	28.214	5.00167	4.82104	4.51873	7.72453	2.94945	0.000310605	0.0101466	up	Gene:G14027|TU22902(28.4)	UNKNOWN	chr14	6836144	6838546	PREDICTED:_quinone_oxidoreductase_PIG3_[Nicotiana_tomentosiformis]
MSTRG.50790	135.134	129.42	115.958	24.4795	27.1049	26.0913	5.89529	2.55956	0.000311441	0.0101541	up	Gene:G40926|TU67032(111.1)	UNKNOWN	scaffold1185	88088	90393	PREDICTED:_REF/SRPP-like_protein_At1g67360_[Nicotiana_sylvestris]
MSTRG.29640	1.37339	1.00594	0.530898	0	0	0	3.59606	1.84642	0.000312167	0.0101602	up	Gene:G23977|TU39249(1.6)	UNKNOWN	chr3	29182068	29186220	PREDICTED:_cellulose_synthase-like_protein_H1_isoform_X1_[Nicotiana_sylvestris]
MSTRG.31747	72.6412	71.7337	55.6158	23.2199	23.4023	23.8003	4.11525	2.04098	0.000312705	0.0101622	up	Gene:G25739|TU42249(27.5)	UNKNOWN	chr4	13804483	13807287	PREDICTED:_cytochrome_P450_98A2-like_[Solanum_tuberosum]
MSTRG.41542	39.5551	36.7045	34.9075	4.86677	4.46618	5.24972	7.85729	2.97403	0.000313105	0.0101622	up	Gene:G33639|TU55142(1.2)	UNKNOWN	chr7	5914777	5915441	PREDICTED:_DAG_protein,_chloroplastic-like_[Solanum_lycopersicum]
MSTRG.49256	2.95384	3.0243	3.03765	0.118313	0.049703	0.044264	3.62616	1.85844	0.000313951	0.0101627	up	Gene:G39930|TU65513(2.1)	UNKNOWN	chr9	29899930	29900707	PREDICTED:_premnaspirodiene_oxygenase-like_[Solanum_lycopersicum]
MSTRG.17371	20.889	18.5162	13.1829	9.17246	8.54447	8.96823	3.47929	1.79879	0.000314261	0.0101627	up	Gene:G14207|TU23200(1.4)	UNKNOWN	chr14	9632646	9633054	urease_accessory_protein_G_[Solanum_tuberosum]
MSTRG.50394	111.588	109.809	87.9923	27.3727	26.0066	26.0396	5.37022	2.42498	0.000314876	0.0101627	up	Gene:G40682|TU66678(62.5)	UNKNOWN	scaffold11051	2649	4940	DnaJ-like_protein_[Nicotiana_tabacum]
MSTRG.53927	359.394	341.551	330.511	3.03154	2.05263	2.40499	111.888	6.80591	0.000315192	0.0101627	up	Gene:G42725|TU69630(1.1)	UNKNOWN	scaffold17653	1631	2459	PREDICTED:_15.7_kDa_heat_shock_protein,_peroxisomal_[Nicotiana_sylvestris]
MSTRG.12002	38.9733	39.9849	41.4986	16.8916	16.9526	17.4722	2.10043	1.07069	0.000315228	0.0101627	up	Gene:G9714|TU15965(2.4)	UNKNOWN	chr12	35028623	35039109	-
MSTRG.34525	30.9792	29.5261	25.8351	14.3763	13.475	14.4869	2.56687	1.36001	0.000315235	0.0101627	up	Gene:G27876|TU45709(26.7)	UNKNOWN	chr5	3499031	3501963	PREDICTED:_ubiquitin_domain-containing_protein_DSK2b-like_[Solanum_tuberosum]
MSTRG.8725	32.2148	29.3055	25.6818	16.4778	16.9009	17.6049	2.28524	1.19234	0.000315798	0.0101727	up	Gene:G7027|TU11607(8.9)	UNKNOWN	chr11	32262758	32263845	PREDICTED:_polyrC
MSTRG.24012	5.42341	5.60847	5.03051	1.52024	1.4874	1.58901	2.81524	1.49326	0.000316681	0.0101839	up	Gene:G19676|TU32199(1.6)	UNKNOWN	chr2	9122530	9124731	PREDICTED:_phospholipase_D_delta-like_isoform_X1_[Nicotiana_sylvestris]
MSTRG.53471	127.773	116.177	96.0485	55.2962	55.8162	54.6045	3.00841	1.589	0.000316859	0.0101839	up	Gene:G42468|TU69273(122.0)	UNKNOWN	scaffold16810	0	2699	PREDICTED:_la-related_protein_6A_[Solanum_lycopersicum]
MSTRG.52855	20.5515	21.6621	22.2567	7.6474	7.3316	7.30006	2.40606	1.26667	0.000316904	0.0101839	up	Gene:G42116|TU68765(20.6)	UNKNOWN	scaffold15777	799	2184	PREDICTED:_mediator_of_RNA_polymerase_II_transcription_subunit_23_[Nicotiana_tomentosiformis]
MSTRG.3588	20.8573	17.9487	17.4137	0.730746	0.578871	0.556216	14.9305	3.90019	0.000317342	0.0101898	up	Gene:G3019|TU4975(14.3)	UNKNOWN	chr10	8004022	8004708	PREDICTED:_syntaxin-121-like_[Solanum_lycopersicum]
MSTRG.46347	31.8128	27.6612	26.5175	5.78594	6.03028	6.00771	5.34465	2.4181	0.000318334	0.0102003	up	Gene:G37575|TU61551(8.4)	UNKNOWN	chr8	37646417	37649877	PREDICTED:_universal_stress_protein_A-like_protein-like_[Solanum_tuberosum]
MSTRG.41928	35.8733	35.3696	28.1705	9.83364	9.86773	10.7749	4.43202	2.14796	0.000319005	0.0102003	up	Gene:G33953|TU55634(16.3)	UNKNOWN	chr7	10678088	10678529	PREDICTED:_uncharacterized_protein_LOC104213499_[Nicotiana_sylvestris]
MSTRG.56143	88.1031	84.4966	72.4596	29.0039	27.0778	27.5318	3.78879	1.92174	0.000319243	0.0102003	up	Gene:G43903|TU71241(106.3)	UNKNOWN	scaffold22178	0	2638	1,4-alpha-glucan-maltohydrolase_[Nicotiana_tabacum]
MSTRG.40668	8.65278	7.35594	5.85548	2.70924	2.48602	2.90816	3.66531	1.87393	0.000320104	0.0102003	up	Gene:G33026|TU54079(10.1)	UNKNOWN	chr6	39529878	39531912	PREDICTED:_lon_protease_homolog_1,_mitochondrial-like_[Sesamum_indicum]
MSTRG.17073	2.99566	2.56465	1.89568	1.2509	1.13464	1.2186	2.49378	1.31834	0.000320387	0.0102003	up	Gene:G14067|TU22974(3.8)	UNKNOWN	chr14	5057457	5059948	Tyrosine-protein_phosphatase_n=1_Tax=Fragaria_vesca_RepID=
MSTRG.43023	114.484	112.993	90.2691	6.06717	5.127	5.15238	23.4415	4.55099	0.000320451	0.0102003	up	Gene:G34728|TU56947(9.5)	UNKNOWN	chr7	26794940	26795595	putative_DNAJ_protein_[Nicotiana_tabacum]
MSTRG.28490	1.65519	1.60208	1.39589	0.0657278	0.106369	0.0621971	2.73008	1.44894	0.000321696	0.0102157	up	Gene:G23065|TU37729(1.8)	UNKNOWN	chr3	18564340	18566454	PREDICTED:_cytochrome_P450_CYP72A219-like_[Nicotiana_sylvestris]
MSTRG.438	5.24034	4.8727	3.81115	0.213927	0.110777	0.116684	7.12126	2.83213	0.000323319	0.01025	up	Gene:G283|TU495(18.9)	UNKNOWN	chr1	5964606	5965617	-
MSTRG.29650	26.9393	26.9316	22.6014	1.25612	1.36873	1.09478	14.9031	3.89754	0.000323625	0.01025	up	Gene:G24012|TU39306(5.6)	UNKNOWN	chr3	29237067	29239592	PREDICTED:_stromal_70_kDa_heat_shock-related_protein,_chloroplastic-like_[Nicotiana_sylvestris]
MSTRG.39109	5.02825	4.9692	4.01215	0.982951	1.02431	1.14541	3.70622	1.88995	0.00032401	0.01025	up	Gene:G31660|TU51923(1.5)	UNKNOWN	chr6	12392980	12393378	PREDICTED:_UDP-glycosyltransferase_74E2-like_[Nicotiana_sylvestris]
MSTRG.20452	7.92407	6.62415	4.7525	0.967408	0.822476	0.835994	7.25088	2.85816	0.000324257	0.01025	up	Gene:G16600|TU27134(11.7)	UNKNOWN	chr14	47458106	47459723	-
MSTRG.3249	32.9268	30.365	27.3119	15.4574	15.3193	15.0868	2.44775	1.29145	0.000324303	0.01025	up	Gene:G2790|TU4605(17.4)	UNKNOWN	chr10	3798014	3804332	PREDICTED:_acetylornithine_deacetylase_[Solanum_lycopersicum]
MSTRG.11631	1.46418	1.29769	0.859549	0.37592	0.424366	0.448725	2.34591	1.23015	0.000326016	0.0102639	up	Gene:G9481|TU15571(1.5)	UNKNOWN	chr12	30899440	30901731	PREDICTED:_non-lysosomal_glucosylceramidase-like_isoform_X1_[Nicotiana_tomentosiformis]
MSTRG.9495	53.6343	58.6681	54.7251	8.51603	8.05785	8.52548	6.10015	2.60885	0.00032774	0.0102992	up	Gene:G7624|TU12544(0.7)	UNKNOWN	chr12	2075296	2076329	PREDICTED:_cytochrome_P450_704C1-like_isoform_X2_[Nicotiana_sylvestris]
MSTRG.41125	67.9673	61.1452	52.2587	34.6292	34.0063	34.0179	2.49096	1.3167	0.000328332	0.0103046	up	Gene:G33311|TU54618(51.5)	UNKNOWN	chr7	1212168	1214848	PREDICTED:_pre-mRNA-splicing_factor_18_[Solanum_lycopersicum]
MSTRG.47909	21.1407	18.8049	16.7693	9.99873	9.71992	9.97504	2.4674	1.30299	0.000329058	0.0103094	up	Gene:G38977|TU63929(23.4)	UNKNOWN	chr9	11377768	11379492	PREDICTED:_60S_ribosome_subunit_biogenesis_protein_NIP7_homolog_[Nicotiana_tomentosiformis]
MSTRG.17976	109.25	105.984	91.045	55.8707	53.7515	57.792	2.40063	1.26341	0.000329253	0.0103094	up	Gene:G14682|TU23954(38.0)	UNKNOWN	chr14	17841331	17843078	PREDICTED:_ATP-dependent_Clp_protease_proteolytic_subunit_6,_chloroplastic-like_[Sesamum_indicum]
MSTRG.39776	1.15681	1.12227	0.776805	0	0	0	2.69522	1.4304	0.000329558	0.010311	up	Gene:G32244|TU52852(1.0)	UNKNOWN	chr6	22990439	22991052	PREDICTED:_GDSL_esterase/lipase_At1g28600-like_[Nicotiana_tomentosiformis]
MSTRG.5397	4.47771	3.9903	2.69561	0.868711	0.7788	0.79521	4.5549	2.18742	0.000330154	0.0103173	up	Gene:G4379|TU7230(3.8)	UNKNOWN	chr10	32056111	32056562	-
MSTRG.66121	174.984	167.108	127.277	29.28	32.2625	31.7963	7.80652	2.96468	0.000331087	0.0103343	up	Gene:G48993|TU78673(112.0)	UNKNOWN	scaffold9765	4327	4901	unnamed_protein_product_[Nicotiana_tabacum]
MSTRG.19920	29.1627	28.9234	27.6114	4.65289	4.18379	4.14508	5.96405	2.57629	0.000332732	0.0103506	up	Gene:G16202|TU26452(0.5)	UNKNOWN	chr14	42039211	42039857	PREDICTED:_probable_zinc_metallopeptidase_EGY3,_chloroplastic_isoform_X1_[Nicotiana_sylvestris]
MSTRG.31718	69.1895	67.9635	47.1645	13.9138	13.884	14.2034	7.31842	2.87153	0.000333753	0.0103506	up	Gene:G25716|TU42208(74.2)	UNKNOWN	chr4	13518962	13519981	PREDICTED:_uncharacterized_protein_LOC104249841_isoform_X1_[Nicotiana_sylvestris]
MSTRG.3216	1.07045	1.06006	0.870827	0.028913	0	0	2.3056	1.20514	0.000333826	0.0103506	up	Gene:G2764|TU4564(12.0)	UNKNOWN	chr10	3282476	3283498	PREDICTED:_chitinase_5-like_[Solanum_tuberosum]
MSTRG.22943	49.9933	45.2274	42.3715	13.4379	14.194	14.4424	3.89115	1.9602	0.000334959	0.0103506	up	Gene:G18742|TU30612(54.4)	UNKNOWN	chr15	29489173	29491112	anthocyanidin_synthase_1_[Nicotiana_tabacum]
MSTRG.15622	89.1226	84.2024	74.8169	47.5128	46.0315	49.7193	2.22947	1.1567	0.000335064	0.0103506	up	Gene:G12785|TU20958(46.1)	UNKNOWN	chr13	27187752	27191239	unnamed_protein_product_[Solanum_lycopersicum]
MSTRG.49527	13.0879	11.5328	10.4756	3.82526	3.98152	4.1099	3.38199	1.75787	0.000335713	0.0103506	up	Gene:G40117|TU65816(22.2)	UNKNOWN	chr9	34205203	34208879	PREDICTED:_anthocyanidin_3-O-glucosyltransferase_2-like_[Nicotiana_sylvestris]
MSTRG.10241	7.92416	6.77707	4.85924	2.89734	2.87315	2.84685	3.48204	1.79993	0.000335963	0.0103506	up	Gene:G8355|TU13742(6.7)	UNKNOWN	chr12	8013767	8014336	PREDICTED:_cilia-_and_flagella-associated_protein_20_[Solanum_lycopersicum]
MSTRG.8985	18.9009	18.2347	15.9318	5.08123	5.42866	5.12827	3.77475	1.91638	0.000337979	0.0103968	up	Gene:G7212|TU11882(11.9)	UNKNOWN	chr11	36310707	36314099	PREDICTED:_chalcone--flavonone_isomerase_[Sesamum_indicum]
MSTRG.47633	57.3123	54.5136	52.1198	16.3821	15.3339	15.3074	3.77139	1.91509	0.000339305	0.010414	up	Gene:G38896|TU63762(33.0)	UNKNOWN	chr9	8434262	8436276	PREDICTED:_uncharacterized_protein_LOC104215593_[Nicotiana_sylvestris]
MSTRG.43133	35.161	33.5818	28.6147	13.4951	12.5376	13.7973	3.18358	1.67065	0.000339373	0.010414	up	Gene:G34982|TU57373(1.4)	UNKNOWN	chr7	28183290	28183846	PREDICTED:_ATP-dependent_6-phosphofructokinase_6_{ECO:0000255|HAMAP-Rule:MF_03186}-like_isoform_X1_[Nicotiana_tomentosiformis]
MSTRG.9019	5.04621	4.27794	2.64294	2.3896	2.21105	2.70089	3.05808	1.61263	0.000339921	0.010414	up	Gene:G7225|TU11903(0.8)	UNKNOWN	chr11	36600044	36600542	-
MSTRG.28586	10.9856	10.6474	7.22969	0.527512	0.49327	0.439579	12.3198	3.62291	0.00034	0.010414	up	Gene:G23088|TU37769(3.2)	UNKNOWN	chr3	19260027	19260858	PREDICTED:_heat_stress_transcription_factor_C-1_[Solanum_lycopersicum]
MSTRG.26644	221.943	236.504	214.526	5.7106	6.03433	7.18796	34.6104	5.11313	0.000340089	0.010414	up	Gene:G21643|TU35364(1.9)	UNKNOWN	chr2	45028448	45030536	PREDICTED:_ferredoxin,_root_R-B2-like_isoform_X1_[Nicotiana_tomentosiformis]
MSTRG.30622	58.8549	59.1268	47.3887	14.9237	14.8217	14.6105	4.89743	2.29202	0.000340369	0.0104147	up	Gene:G24727|TU40557(51.4)	UNKNOWN	chr4	2947457	2950886	PREDICTED:_transcription_factor_GTE7-like_[Nicotiana_sylvestris]
MSTRG.25980	85.7396	82.1847	71.1796	38.3351	35.7815	38.2107	2.77	1.46989	0.000340914	0.0104159	up	Gene:G21092|TU34488(30.3)	UNKNOWN	chr2	37262496	37264765	PREDICTED:_60S_ribosomal_protein_L15_[Nicotiana_tomentosiformis]
MSTRG.42328	1.68941	1.62376	1.46796	0.201357	0.244987	0.19843	2.39847	1.26212	0.000340923	0.0104159	up	Gene:G34228|TU56129(6.6)	UNKNOWN	chr7	17137130	17137982	PREDICTED:_12-oxophytodienoate_reductase_1-like_isoform_X1_[Solanum_lycopersicum]
MSTRG.59679	5.64387	5.56367	3.86703	0.759645	0.684441	0.84132	5.55027	2.47256	0.000341224	0.0104171	up	Gene:G45772|TU73816(10.7)	UNKNOWN	scaffold306	348868	349888	PREDICTED:_extra-large_guanine_nucleotide-binding_protein_1-like_[Solanum_tuberosum]
MSTRG.31911	77.9223	74.672	59.3875	36.0104	36.4808	36.4645	2.84101	1.5064	0.000342818	0.0104431	up	Gene:G25965|TU42608(104.1)	UNKNOWN	chr4	16699937	16701627	PREDICTED:_elongation_factor_1-alpha-like_[Solanum_tuberosum]
MSTRG.12726	38.081	34.2411	31.5978	13.3134	13.0412	12.9198	3.20902	1.68213	0.000343121	0.0104431	up	Gene:G10476|TU17265(1.1)	UNKNOWN	chr12	43321769	43322886	PREDICTED:_protein_NRT1/_PTR_FAMILY_8.1-like_[Nicotiana_sylvestris]
MSTRG.28017	201.029	173.537	149.849	90.7102	88.8314	94.4854	2.85902	1.51552	0.000343181	0.0104431	up	Gene:G22711|TU37160(17.2)	UNKNOWN	chr3	12474396	12474911	PREDICTED:_60S_ribosomal_protein_L8-1_[Sesamum_indicum]
MSTRG.33595	1.5045	1.12105	0.703425	0	0	0	3.56458	1.83373	0.000343488	0.0104431	up	Gene:G27163|TU44576(0.3)	UNKNOWN	chr4	39808666	39809518	PREDICTED:_+
MSTRG.28582	15.2628	14.6929	14.0574	4.43777	4.22341	4.67645	3.2576	1.70381	0.000343963	0.0104431	up	Gene:G23123|TU37831(14.9)	UNKNOWN	chr3	19218888	19220498	PREDICTED:_anthocyanidin_3-O-glucoside_2''-O-glucosyltransferase-like_[Sesamum_indicum]
MSTRG.65559	44.1518	40.5472	38.2195	17.3294	17.3065	18.3574	2.74834	1.45856	0.000344062	0.0104431	up	Gene:G48641|TU78103(73.5)	UNKNOWN	scaffold889	23382	25415	PREDICTED:_60S_ribosomal_protein_L21-2_[Solanum_lycopersicum]
MSTRG.40942	9.85126	9.66743	9.31442	2.68272	2.8988	2.92037	2.99031	1.58029	0.000344956	0.0104431	up	Gene:G33196|TU54399(5.5)	UNKNOWN	chr6	42899566	42900001	PREDICTED:_uncharacterized_protein_LOC102598753_isoform_X1_[Solanum_tuberosum]
MSTRG.54950	13.1244	13.8885	16.1612	3.13658	3.05542	2.79778	2.84814	1.51002	0.000345023	0.0104431	up	Gene:G43289|TU70404(12.8)	UNKNOWN	scaffold1988	100732	103039	PREDICTED:_cytochrome_P450_82C4-like_[Solanum_tuberosum]
MSTRG.37156	195.149	185.764	156.944	78.4279	80.973	78.4756	3.0528	1.61013	0.000345701	0.0104431	up	Gene:G29979|TU49116(5.6)	UNKNOWN	chr5	36698877	36699374	PREDICTED:_26S_protease_regulatory_subunit_7-like_n=1_Tax=Glycine_max_RepID=
MSTRG.36173	9.19605	8.12221	7.66332	0.908002	1.05983	1.03703	5.76772	2.528	0.000346918	0.0104485	up	Gene:G29325|TU48107(2.4)	UNKNOWN	chr5	25662883	25665066	PREDICTED:_beta-1,3-galactosyltransferase_7-like_[Nicotiana_tomentosiformis]
Gene:G19051|TU31144(1.0)	0.968608	0.818513	0.395326	0	0	0	2.8264	1.49897	0.000348262	0.0104565	up	Gene:G19051|TU31144(1.0)	UNKNOWN	chr2	2229931	2230644	Putative_tropinone_reductase_n=1_Tax=Calystegia_sepium_RepID=
MSTRG.8881	6.04721	5.55481	4.18427	2.11405	2.03374	2.3868	3.13865	1.65014	0.00034912	0.0104679	up	Gene:G7141|TU11780(2.7)	UNKNOWN	chr11	35116549	35117579	PREDICTED:_uncharacterized_protein_LOC104213475_[Nicotiana_sylvestris]
MSTRG.63599	23.0381	19.5836	17.9924	4.81565	4.95208	5.08169	4.86854	2.28349	0.000349695	0.0104696	up	Gene:G47593|TU76544(17.5)	UNKNOWN	scaffold6048	391	3114	PREDICTED:_zinc_finger_A20_and_AN1_domain-containing_stress-associated_protein_4-like_[Nicotiana_tomentosiformis]
MSTRG.22792	68.3807	64.6001	59.2668	21.6278	22.2967	23.7628	3.41892	1.77354	0.000350265	0.0104788	up	Gene:G18672|TU30509(9.1)	UNKNOWN	chr15	25464480	25466413	PREDICTED:_cytochrome_P450_82C4-like_[Nicotiana_tomentosiformis]
MSTRG.21921	6.0944	5.62976	5.21803	2.88158	2.98066	2.96965	2.01679	1.01206	0.000352479	0.0105112	up	Gene:G17924|TU29281(1.7)	UNKNOWN	chr15	10760356	10761554	PREDICTED:_metal-independent_phosphoserine_phosphatase-like_isoform_X1_[Nicotiana_sylvestris]
MSTRG.43238	11.2319	11.3992	15.3942	0.0642393	0.174753	0.0982943	7.72381	2.94931	0.000352763	0.0105112	up	Gene:G34880|TU57214(0.9)	UNKNOWN	chr7	29124233	29132258	PREDICTED:_methylecgonone_reductase-like_[Nicotiana_sylvestris]
MSTRG.31887	11.9915	11.6663	7.21855	1.50418	1.47567	1.68122	8.85512	3.14651	0.000352785	0.0105112	up	Gene:G25908|TU42515(8.4)	UNKNOWN	chr4	16596618	16597723	PREDICTED:_probable_receptor-like_protein_kinase_At5g15080-like_[Solanum_tuberosum]
MSTRG.32327	32.5937	31.3908	27.3486	18.5928	18.8577	19.7782	2.02801	1.02007	0.000353435	0.0105112	up	Gene:G26235|TU43054(53.7)	UNKNOWN	chr4	20768863	20773354	PREDICTED:_zinc_finger_CCCH_domain-containing_protein_14-like_[Nicotiana_sylvestris]
MSTRG.53735	8.34416	7.60482	9.26223	0	0	0	7.89534	2.981	0.000355016	0.0105427	up	Gene:G42611|TU69467(4.0)	UNKNOWN	scaffold17247	0	1930	PREDICTED:_zingipain-2-like_[Nicotiana_sylvestris]
MSTRG.22288	15.7209	15.1199	12.5285	6.65406	6.42463	6.42989	2.80267	1.4868	0.000355999	0.0105563	up	Gene:G18167|TU29694(33.0)	UNKNOWN	chr15	16056133	16057103	PREDICTED:_50S_ribosomal_protein_L13,_chloroplastic_[Sesamum_indicum]
MSTRG.8890	107.137	103.432	84.5795	57.614	55.2602	59.0343	2.43475	1.28378	0.000356991	0.0105624	up	Gene:G7134|TU11769(40.3)	UNKNOWN	chr11	34909723	34911252	PREDICTED:_ORM1-like_protein_3_[Nicotiana_sylvestris]
MSTRG.50662	14.1147	12.7042	10.0677	6.69498	6.21083	6.52152	2.77405	1.47199	0.000358011	0.0105716	up	Gene:G40862|TU66951(22.0)	UNKNOWN	scaffold1154	55792	57725	PREDICTED:_3-isopropylmalate_dehydratase_large_subunit-like_[Sesamum_indicum]
MSTRG.50338	21.8131	18.5352	13.9547	8.36479	8.74879	9.51173	3.53962	1.8236	0.000358153	0.0105716	up	Gene:G40658|TU66645(22.2)	UNKNOWN	scaffold1096	121939	123149	PREDICTED:_DNA-directed_RNA_polymerases_IV_and_V_subunit_2-like_[Sesamum_indicum]
MSTRG.45695	21.7813	23.9814	16.9	0.115789	0.057127	0.0490723	30.0395	4.90879	0.000358231	0.0105716	up	Gene:G37059|TU60771(36.6)	UNKNOWN	chr8	25251547	25252458	PREDICTED:_asparagine_synthetase_[glutamine-hydrolyzing]-like_[Nicotiana_tomentosiformis]
MSTRG.36174	4.79227	4.87557	4.43507	0.733849	0.700311	0.631378	3.69933	1.88726	0.000358613	0.0105716	up	Gene:G29332|TU48121(1.6)	UNKNOWN	chr5	25581169	25582420	PREDICTED:_beta-1,3-galactosyltransferase_7-like_[Nicotiana_tomentosiformis]
MSTRG.2243	52.1756	52.1209	32.2328	1.97691	1.5427	1.82675	34.2705	5.0989	0.000359191	0.0105752	up	Gene:G1779|TU2983(1.4)	UNKNOWN	chr1	28338323	28340965	AREB-like_protein_[Solanum_lycopersicum]
MSTRG.53911	6.41815	6.44167	5.19633	0.332186	0.392629	0.299454	6.79266	2.76398	0.000359771	0.0105752	up	Gene:G42716|TU69619(37.8)	UNKNOWN	scaffold17626	35	1969	PREDICTED:_uncharacterized_protein_LOC104107300_[Nicotiana_tomentosiformis]
MSTRG.1139	17.2671	16.0477	13.0711	6.17002	5.64366	5.90781	3.47588	1.79738	0.000360029	0.0105752	up	Gene:G834|TU1369(27.7)	UNKNOWN	chr1	17260683	17263159	PREDICTED:_uncharacterized_protein_LOC102589747_[Solanum_tuberosum]
MSTRG.61282	23.6818	24.586	24.1926	3.21914	3.59769	3.60808	5.5503	2.47256	0.000360136	0.0105752	up	Gene:G46337|TU74659(4.5)	UNKNOWN	scaffold3552	3269	3681	PREDICTED:_chaperonin_CPN60-2,_mitochondrial_[Solanum_lycopersicum]
MSTRG.39421	13.3961	13.0205	10.6762	6.53654	6.62413	6.95946	2.38924	1.25655	0.000360309	0.0105752	up	Gene:G31977|TU52426(10.4)	UNKNOWN	chr6	17453062	17457217	PREDICTED:_PTI1-like_tyrosine-protein_kinase_At3g15890_[Nicotiana_sylvestris]
MSTRG.26350	141.026	144.657	148.043	46.4435	45.3816	48.1653	2.8968	1.53446	0.000362684	0.0106076	up	Gene:G21375|TU34935(23.0)	UNKNOWN	chr2	42176838	42180163	RecName:_Full=Light-induced_protein,_chloroplastic;_AltName:_Full=Drought-induced_stress_protein_CDSP-34;_Flags:_Precursor
MSTRG.36466	1.52728	1.32037	0.964825	0.131213	0.073879	0.0883053	2.945	1.55827	0.000362843	0.0106076	up	Gene:G29481|TU48326(4.2)	UNKNOWN	chr5	29173085	29174718	PREDICTED:_ATP_synthase_subunit_beta,_mitochondrial-like_[Nicotiana_tomentosiformis]
MSTRG.8382	19.5804	19.4104	14.5857	5.80871	5.65095	6.0251	4.24131	2.08451	0.000362993	0.0106076	up	Gene:G6798|TU11223(7.9)	UNKNOWN	chr11	24716861	24719486	PREDICTED:_G-box-binding_factor_4_isoform_X1_[Solanum_lycopersicum]
MSTRG.65604	14.1393	13.4722	11.1482	0.758954	1.00491	0.902144	10.1096	3.33766	0.00036355	0.0106134	up	Gene:G48708|TU78185(17.8)	UNKNOWN	scaffold8927	5187	6321	PREDICTED:_uncharacterized_protein_LOC102605417_[Solanum_tuberosum]
MSTRG.3324	91.6414	89.0838	76.4721	23.5262	21.5424	24.2269	4.7891	2.25975	0.000365238	0.0106347	up	Gene:G2841|TU4686(2.8)	UNKNOWN	chr10	4907755	4909273	PREDICTED:_uncharacterized_protein_LOC105165908_isoform_X1_[Sesamum_indicum]
MSTRG.61745	1.69529	1.66411	1.9936	0	0	0	2.35631	1.23653	0.000365766	0.0106355	up	Gene:G46603|TU75029(65.2)	UNKNOWN	scaffold3901	30925	32779	PREDICTED:_probable_aldo-keto_reductase_4-like_isoform_X2_[Solanum_tuberosum]
MSTRG.42089	13.5978	13.764	13.3407	2.15323	2.02486	2.34531	4.8419	2.27557	0.000366919	0.0106355	up	Gene:G34056|TU55833(16.7)	UNKNOWN	chr7	13481277	13482207	PREDICTED:_U3_small_nucleolar_ribonucleoprotein_protein_MPP10_isoform_X1_[Solanum_lycopersicum]
MSTRG.4242	17.2915	18.1134	19.2229	5.45264	5.5688	5.74488	2.55301	1.3522	0.000367092	0.0106355	up	Gene:G3572|TU5858(17.5)	UNKNOWN	chr10	17990103	17991290	PREDICTED:_alpha-L-arabinofuranosidase_1-like_[Sesamum_indicum]
MSTRG.63140	107.279	98.7931	129.582	3.65214	3.599	3.178	17.8572	4.15843	0.000367457	0.0106355	up	Gene:G47321|TU76170(15.4)	UNKNOWN	scaffold549	147851	149709	PREDICTED:_homeobox-leucine_zipper_protein_ATHB-7-like_[Nicotiana_tomentosiformis]
MSTRG.16419	212.173	194.359	165.31	100.055	103.788	108.721	2.61409	1.38631	0.000367715	0.0106355	up	Gene:G13477|TU22043(139.2)	UNKNOWN	chr13	41141902	41143521	PREDICTED:_60S_acidic_ribosomal_protein_P2A-like_[Nicotiana_tomentosiformis]
MSTRG.49540	5.99664	5.19749	3.4178	1.43092	1.56891	1.77285	4.43528	2.14903	0.000367907	0.0106355	up	Gene:G40126|TU65830(0.3)	UNKNOWN	chr9	34418024	34419273	PREDICTED:_O-acyltransferase_WSD1-like_isoform_X1_[Nicotiana_sylvestris]
MSTRG.44573	7.62667	7.12799	5.05476	0.697452	0.613104	0.907957	7.59773	2.92557	0.00036982	0.0106755	up	Gene:G36011|TU59047(16.9)	UNKNOWN	chr8	8454861	8457463	PREDICTED:_2-alkenal_reductase_NADP+
MSTRG.19522	33.1262	29.9307	25.1247	19.8331	20.4979	20.8296	2.07334	1.05196	0.000370493	0.0106841	up	Gene:G15946|TU26051(43.5)	UNKNOWN	chr14	37684506	37689485	PREDICTED:_uncharacterized_protein_LOC104210539_[Nicotiana_sylvestris]
MSTRG.24130	28.8102	26.7922	21.5125	7.37578	6.80644	7.9953	4.90549	2.2944	0.000371437	0.0106841	up	Gene:G19636|TU32120(22.0)	UNKNOWN	chr2	10395884	10397616	PREDICTED:_thioredoxin_H-type_[Sesamum_indicum]
MSTRG.31932	25.1443	24.3664	24.5343	11.3108	10.7967	11.1151	2.19153	1.13194	0.000371592	0.0106841	up	Gene:G25957|TU42593(6.7)	UNKNOWN	chr4	16845554	16846884	PREDICTED:_probable_mediator_of_RNA_polymerase_II_transcription_subunit_26b_[Nicotiana_tomentosiformis]
MSTRG.6218	17.2279	15.9412	12.9402	3.39431	3.54979	3.26672	5.37459	2.42615	0.000371708	0.0106841	up	Gene:G5085|TU8379(19.7)	UNKNOWN	chr11	1008860	1012013	PREDICTED:_WEB_family_protein_At5g55860-like_[Solanum_tuberosum]
MSTRG.39007	6.05617	5.7114	4.25568	2.30822	2.17345	2.49439	2.98992	1.58011	0.000372277	0.0106898	up	Gene:G31598|TU51825(0.5)	UNKNOWN	chr6	11759802	11760558	PREDICTED:_uncharacterized_protein_LOC104223345_isoform_X1_[Nicotiana_sylvestris]
MSTRG.11555	20.0477	21.3479	22.4398	6.40914	6.44507	5.99972	2.60486	1.3812	0.000372562	0.0106898	up	Gene:G9375|TU15403(21.0)	UNKNOWN	chr12	29981782	29982876	PREDICTED:_aspartic_proteinase_Asp1_[Solanum_lycopersicum]
MSTRG.61568	33.8221	30.1581	27.8489	13.9637	13.7906	13.9335	2.72608	1.44683	0.000373049	0.0106898	up	Gene:G46496|TU74885(15.0)	UNKNOWN	scaffold373	272939	275278	PREDICTED:_uncharacterized_protein_LOC105173988_[Sesamum_indicum]
MSTRG.59637	2.09657	1.99151	1.84616	0	0.0627277	0.0740493	3.22531	1.68944	0.000374128	0.0106898	up	Gene:G45636|TU73624(2.4)	UNKNOWN	scaffold306	105445	106271	PREDICTED:_uncharacterized_protein_LOC104212414_[Nicotiana_sylvestris]
MSTRG.49386	61.3696	62.2734	46.4353	1.04422	1.08496	0.794034	42.9368	5.42414	0.00037428	0.0106898	up	Gene:G40023|TU65670(18.2)	UNKNOWN	chr9	32077163	32079465	PREDICTED:_chaperone_protein_ClpB1_[Nicotiana_sylvestris]
MSTRG.2412	11.0615	10.3384	9.25348	1.4443	1.38395	1.71051	5.77622	2.53013	0.000374528	0.0106898	up	Gene:G1934|TU3226(0.7)	UNKNOWN	chr1	30660084	30661100	PREDICTED:_probable_E3_ubiquitin-protein_ligase_RNF217_[Nicotiana_sylvestris]
MSTRG.43760	6.04121	5.70088	4.11352	1.79157	1.84781	2.05759	3.52182	1.81632	0.000374823	0.0106898	up	Gene:G35433|TU58099(8.9)	UNKNOWN	chr8	1195541	1197217	PREDICTED:_uncharacterized_protein_LOC104118935_isoform_X2_[Nicotiana_tomentosiformis]
MSTRG.20840	14.5493	15.7535	17.2092	5.31958	5.57948	5.23433	2.09756	1.06871	0.000376763	0.0107199	up	Gene:G16904|TU27635(17.7)	UNKNOWN	chr14	50615527	50618240	PREDICTED:_probable_enoyl-CoA_hydratase,_mitochondrial_isoform_X1_[Nicotiana_tomentosiformis]
MSTRG.48004	10.1067	9.01364	7.55627	3.72652	3.38138	3.78267	3.11719	1.64025	0.000377078	0.0107199	up	Gene:G39007|TU63983(1.1)	UNKNOWN	chr9	12635632	12636265	PREDICTED:_uncharacterized_protein_LOC102586253_[Solanum_tuberosum]
MSTRG.27980	291.579	271.922	238.359	108.714	99.763	107.125	3.39072	1.76159	0.00037721	0.0107199	up	Gene:G22673|TU37101(174.1)	UNKNOWN	chr3	11985695	11986879	PREDICTED:_60S_ribosomal_protein_L19-3-like_[Sesamum_indicum]
MSTRG.44504	173.116	157.242	136.869	66.2577	61.957	68.7014	3.31629	1.72957	0.000378507	0.0107265	up	Gene:G35964|TU58958(326.0)	UNKNOWN	chr8	7596159	8049157	PREDICTED:_40S_ribosomal_protein_S5-like_[Nicotiana_tomentosiformis]
MSTRG.24024	8.48102	8.36586	8.26551	1.57839	1.78948	1.6586	3.59139	1.84454	0.000379042	0.0107266	up	Gene:G19713|TU32252(1.9)	UNKNOWN	chr2	9183687	9184463	dehydroquinate_synthase_[Solanum_lycopersicum]
Gene:G11555|TU19065(9.3)	15.1381	14.8312	8.84248	0.679245	0.78629	0.901289	16.4959	4.04404	0.000380076	0.0107332	up	Gene:G11555|TU19065(9.3)	UNKNOWN	chr13	5205866	5208934	PREDICTED:_vitamin_K-dependent_protein_S-like_[Nicotiana_sylvestris]
MSTRG.19468	2.65396	2.30646	1.84626	0.454341	0.538775	0.542923	3.06764	1.61713	0.000382079	0.0107643	up	Gene:G15879|TU25944(1.0)	UNKNOWN	chr14	37057079	37059288	PREDICTED:_cation/H+
MSTRG.10548	1327.83	1298.31	1163.69	17.6057	13.8405	18.8784	92.0239	6.52394	0.000384309	0.0107772	up	Gene:G8572|TU14100(29.3)	UNKNOWN	chr12	12179108	12179815	Protease_inhibitor_n=1_Tax=Medicago_truncatula_RepID=
MSTRG.46900	12.6474	12.6642	10.3561	4.68598	4.72271	4.91949	2.97722	1.57397	0.000385602	0.0107985	up	Gene:G38137|TU62483(66.3)	UNKNOWN	chr9	2361779	2395796	PREDICTED:_zinc_finger_A20_and_AN1_domain-containing_stress-associated_protein_4-like_[Nicotiana_tomentosiformis]
MSTRG.42023	30.5587	25.0634	20.4181	0.26504	0.102505	0.450831	37.0822	5.21265	0.000386778	0.0108164	up	Gene:G34036|TU55800(2.4)	UNKNOWN	chr7	12212753	12228932	osmotin-like_protein_TPM-1_precursor_[Solanum_lycopersicum]
MSTRG.20502	12.694	11.1021	9.55766	5.47542	5.62131	5.64076	2.62665	1.39322	0.000387435	0.0108272	up	Gene:G16623|TU27171(12.7)	UNKNOWN	chr14	48118050	48119695	PREDICTED:_uncharacterized_protein_LOC104225600_[Nicotiana_sylvestris]
MSTRG.20708	46.3827	46.6082	39.9147	19.5002	19.4774	19.3815	2.7707	1.47025	0.00038954	0.0108559	up	Gene:G16812|TU27461(46.1)	UNKNOWN	chr14	49558187	49561336	PREDICTED:_probable_disease_resistance_protein_At4g33300_[Nicotiana_tomentosiformis]
MSTRG.64389	2.1978	1.7507	1.27939	0.0419787	0	0	4.27621	2.09633	0.000390509	0.0108568	up	Gene:G48009|TU77159(2.1)	UNKNOWN	scaffold7314	5645	6216	biotic_cell_death-associated_protein_[Nicotiana_glutinosa]
MSTRG.25471	34.3545	31.2682	28.0985	9.95971	9.55587	10.7648	3.88542	1.95807	0.00039092	0.0108568	up	Gene:G20685|TU33811(61.4)	UNKNOWN	chr2	30290882	30292708	PREDICTED:_protein_arginine_N-methyltransferase_1.1-like_[Solanum_tuberosum]
MSTRG.18528	49.1997	47.7727	42.3096	16.7492	17.0359	16.1659	3.2975	1.72137	0.000391512	0.0108583	up	Gene:G15141|TU24740(8.5)	UNKNOWN	chr14	23047294	23052907	-
MSTRG.32386	187.229	175.755	148.336	9.81857	9.80557	8.37621	22.3535	4.48243	0.00039185	0.0108602	up	Gene:G26285|TU43154(33.4)	UNKNOWN	chr4	21359317	21360705	PREDICTED:_probable_galactinol--sucrose_galactosyltransferase_2_isoform_X1_[Nicotiana_tomentosiformis]
MSTRG.40232	5.43356	4.71055	3.64062	1.11012	0.991351	0.994096	4.32036	2.11115	0.000395362	0.0109056	up	Gene:G32605|TU53408(5.3)	UNKNOWN	chr6	30365651	30366587	PREDICTED:_uncharacterized_protein_LOC102588654_[Solanum_tuberosum]
MSTRG.23024	62.9576	59.3637	50.4859	12.9716	11.4779	13.1983	6.05091	2.59715	0.000396055	0.0109056	up	Gene:G18702|TU30554(21.0)	UNKNOWN	chr15	28867520	28868570	PREDICTED:_amino_acid_permease_6-like_[Nicotiana_sylvestris]
MSTRG.12038	27.9394	26.5104	22.2411	10.6278	10.6006	10.2488	3.14682	1.6539	0.000396127	0.0109056	up	Gene:G9899|TU16263(3.0)	UNKNOWN	chr12	35237521	35240483	PREDICTED:_feruloyl_CoA_ortho-hydroxylase_1-like_[Nicotiana_sylvestris]
MSTRG.62254	29.0467	29.7909	20.3785	0.847737	0.817272	0.695262	25.3334	4.66297	0.000396939	0.0109056	up	Gene:G46879|TU75465(96.2)	UNKNOWN	scaffold4387	24001	25791	PREDICTED:_heat_shock_cognate_70_kDa_protein_[Solanum_lycopersicum]
MSTRG.46228	24.3957	20.5255	17.6156	1.29033	0.973642	1.05783	15.7232	3.97483	0.00039709	0.0109056	up	Gene:G37502|TU61425(7.2)	UNKNOWN	chr8	36805709	36808551	ninja-family_protein_AFP1-like_protein_[Solanum_nigrum]
MSTRG.5438	3.77408	3.26828	2.54512	0.961879	1.07774	1.1077	3.11697	1.64014	0.000397389	0.0109056	up	Gene:G4412|TU7289(4.7)	UNKNOWN	chr10	32879785	32880899	PREDICTED:_cation/calcium_exchanger_5_[Nicotiana_sylvestris]
MSTRG.43057	5.48939	5.17251	3.82237	2.76402	2.71245	2.98752	2.3887	1.25623	0.000398237	0.0109056	up	Gene:G34838|TU57148(1.4)	UNKNOWN	chr7	27197861	27202121	PREDICTED:_WAT1-related_protein_At3g28050-like_[Solanum_tuberosum]
MSTRG.20794	172.917	163.013	148.863	29.8898	30.4488	34.149	6.34149	2.66482	0.000398482	0.0109056	up	Gene:G16936|TU27693(7.7)	UNKNOWN	chr14	50194110	50194873	Uncharacterized_protein_n=1_Tax=Glycine_max_RepID=
MSTRG.14077	53.0768	46.9914	38.769	25.8138	25.8613	28.3241	2.67131	1.41755	0.000398765	0.0109056	up	Gene:G11569|TU19084(9.0)	UNKNOWN	chr13	5269839	5270790	-
MSTRG.9195	121.353	115.56	100.242	1.32208	1.00883	0.801453	70.6489	6.1426	0.00040014	0.0109056	up	Gene:G7373|TU12139(14.1)	UNKNOWN	chr11	40603706	40604839	Non-specific_lipid-transfer_protein_n=1_Tax=Davidia_involucrata_RepID=
MSTRG.3798	1.02253	0.843718	0.713296	0.000931859	0.0208844	0.0245253	2.29095	1.19595	0.000400457	0.0109056	up	Gene:G3160|TU5197(1.3)	UNKNOWN	chr10	10228154	10246459	hypothetical_protein_[Nicotiana_benthamiana]
MSTRG.13667	17.9001	18.3254	14.8989	2.71387	2.76393	2.57826	6.34174	2.66488	0.000401158	0.0109056	up	Gene:G11214|TU18469(2.1)	UNKNOWN	chr13	707117	711339	PREDICTED:_chaperonin_CPN60-2,_mitochondrial_[Nicotiana_sylvestris]
MSTRG.1801	10.0619	9.36676	7.04851	4.61405	4.26204	4.77738	2.85347	1.51272	0.000401606	0.0109056	up	Gene:G1445|TU2433(5.8)	UNKNOWN	chr1	24963922	24965555	PREDICTED:_probable_GTP-binding_protein_OBGM,_mitochondrial_[Nicotiana_tomentosiformis]
MSTRG.29974	11.6506	10.8152	9.63049	2.69539	2.87582	3.1022	3.89781	1.96266	0.00040228	0.0109092	up	Gene:G24152|TU39548(33.4)	UNKNOWN	chr3	31246763	31250170	PREDICTED:_probable_mitochondrial_adenine_nucleotide_transporter_BTL1_isoform_X1_[Solanum_lycopersicum]
MSTRG.30458	15.3624	15.6145	13.4905	1.96588	2.25339	2.2123	6.10983	2.61113	0.000402751	0.0109095	up	Gene:G24587|TU40311(21.1)	UNKNOWN	chr4	1644211	1654058	immediate-early_salicylate-induced_glucosyltransferase_[Nicotiana_tabacum]
MSTRG.36032	17.5305	16.3177	13.9809	7.11943	7.16796	7.8605	2.78688	1.47865	0.000403432	0.0109104	up	Gene:G29064|TU47684(20.0)	UNKNOWN	chr5	24655701	24657040	PREDICTED:_BUD13_homolog_[Nicotiana_sylvestris]
MSTRG.50579	116.533	113.805	84.8405	36.2455	33.8892	36.3249	4.69049	2.22974	0.000404155	0.010916	up	Gene:G40804|TU66867(15.8)	UNKNOWN	scaffold11419	3623	4704	PREDICTED:_uncharacterized_protein_LOC102584432_[Solanum_tuberosum]
MSTRG.38438	230.488	231.902	209.029	102.458	97.5287	102.325	2.59053	1.37325	0.000404744	0.0109246	up	Gene:G31127|TU51060(336.6)	UNKNOWN	chr6	4795686	4796758	PREDICTED:_60S_ribosomal_protein_L6-like_[Solanum_lycopersicum]
MSTRG.41890	21.0253	19.3845	15.5849	9.57723	8.98051	9.22692	2.87572	1.52392	0.000406535	0.0109538	up	Gene:G33929|TU55591(5.7)	UNKNOWN	chr7	10069375	10072737	PREDICTED:_proliferation-associated_protein_2G4-like_[Nicotiana_sylvestris]
MSTRG.19670	5.44815	4.73071	3.91389	0.89974	1.02138	0.952026	4.20426	2.07185	0.000406687	0.0109538	up	Gene:G16032|TU26190(1.3)	UNKNOWN	chr14	39482244	39483365	PREDICTED:_12-oxophytodienoate_reductase_1-like_isoform_X1_[Nicotiana_tomentosiformis]
MSTRG.52522	40.093	38.8009	37.6262	17.3801	18.3019	17.8659	2.29395	1.19783	0.000406914	0.0109538	up	Gene:G41925|TU68487(5.0)	UNKNOWN	scaffold15050	2742	3176	Uncharacterized_protein_n=1_Tax=Brachypodium_distachyon_RepID=
MSTRG.452	2.57631	2.59227	1.9702	0.071197	0.0323454	0.028999	4.28484	2.09924	0.000408423	0.0109713	up	Gene:G289|TU502(0.4)	UNKNOWN	chr1	5930549	5930928	PREDICTED:_aquaporin_PIP2-1-like_[Nicotiana_sylvestris]
MSTRG.29516	20.1076	18.2561	16.1612	2.43597	2.28657	2.09852	7.6554	2.93648	0.000408425	0.0109713	up	Gene:G23895|TU39114(2.0)	UNKNOWN	chr3	28024693	28027071	PREDICTED:_protein_trichome_birefringence-like_41_[Nicotiana_tomentosiformis]
MSTRG.60894	285.988	277.202	237.409	8.1565	7.73688	10.2377	38.5827	5.26988	0.000409199	0.0109713	up	Gene:G46166|TU74398(961.0)	UNKNOWN	scaffold3439	36759	38131	PREDICTED:_phosphoprotein_ECPP44-like_[Nicotiana_tomentosiformis]
MSTRG.23250	2.70685	2.27342	1.73776	0.359171	0.436975	0.489749	3.48374	1.80064	0.000409768	0.0109793	up	Gene:G18933|TU30960(2.5)	UNKNOWN	chr2	725449	727022	PREDICTED:_uncharacterized_protein_LOC105174130_[Sesamum_indicum]
MSTRG.42836	57.3295	54.3518	46.9663	23.0617	23.7748	25.3399	2.89451	1.53332	0.000411741	0.0110175	up	Gene:G34816|TU57099(163.9)	UNKNOWN	chr7	23858694	23860946	PREDICTED:_60S_ribosomal_protein_L17-2_[Sesamum_indicum]
MSTRG.36230	494.634	490.523	439.658	222.979	215.369	231.464	2.57207	1.36293	0.000413035	0.0110294	up	Gene:G29243|TU47970(326.1)	UNKNOWN	chr5	26380502	26382021	PREDICTED:_60S_ribosomal_protein_L36-2-like_[Nicotiana_tomentosiformis]
MSTRG.36307	43.4478	40.9647	38.2745	9.15099	9.99912	10.1907	4.65165	2.21774	0.00041457	0.0110419	up	Gene:G29296|TU48051(6.4)	UNKNOWN	chr5	26872935	26874644	PREDICTED:_putative_glycerol-3-phosphate_transporter_1_[Nicotiana_tomentosiformis]
MSTRG.11366	195.275	175.116	160.479	34.1466	37.6706	37.6012	6.20177	2.63268	0.000415352	0.0110459	up	Gene:G9238|TU15215(269.7)	UNKNOWN	chr12	26498698	26500994	PREDICTED:_subtilisin-like_protease_[Nicotiana_tomentosiformis]
MSTRG.17183	9.98687	9.7137	8.40523	1.74363	1.98948	1.87273	4.52562	2.17811	0.000416176	0.0110481	up	Gene:G14058|TU22960(3.8)	UNKNOWN	chr14	7355623	7359250	PREDICTED:_protein_SMG7L_[Nicotiana_tomentosiformis]
MSTRG.48496	64.9884	61.4916	51.6278	18.2065	19.1051	17.978	4.25502	2.08917	0.000416946	0.011054	up	Gene:G39417|TU64656(3.9)	UNKNOWN	chr9	18518392	18521201	PREDICTED:_leucine_aminopeptidase_2,_chloroplastic_[Nicotiana_sylvestris]
MSTRG.61003	18.8715	18.75	15.2793	7.7925	7.65804	7.77131	2.88582	1.52898	0.000418277	0.011066	up	Gene:G46249|TU74536(22.7)	UNKNOWN	scaffold347	154093	158377	4-alpha-glucanotransferase_[Solanum_tuberosum]
MSTRG.50684	30.5094	25.0936	20.9716	9.27334	9.08464	10.0157	4.18548	2.06539	0.000419071	0.011066	up	Gene:G40866|TU66956(15.6)	UNKNOWN	scaffold11583	3141	4600	PREDICTED:_heat_stress_transcription_factor_A-1b_[Nicotiana_tomentosiformis]
MSTRG.39795	18.876	19.5785	16.4206	3.83085	3.59646	3.62157	5.08549	2.34639	0.00041966	0.0110677	up	Gene:G32266|TU52883(4.7)	UNKNOWN	chr6	22622850	22624885	PREDICTED:_zingipain-1-like_[Nicotiana_tomentosiformis]
MSTRG.34377	6.40882	6.7924	6.66035	1.6595	1.73866	1.60066	2.73271	1.45033	0.000420585	0.011077	up	Gene:G27758|TU45528(1.1)	UNKNOWN	chr5	2141135	2142133	PREDICTED:_HMG-Y-related_protein_A-like_[Solanum_lycopersicum]
MSTRG.14161	15.3403	15.4899	16.5665	5.67528	5.69276	5.91815	2.2467	1.16781	0.000421883	0.0110828	up	Gene:G11622|TU19161(46.0)	UNKNOWN	chr13	6046836	6050357	PREDICTED:_serine/threonine-protein_kinase_PBS1_[Sesamum_indicum]
MSTRG.21917	44.4255	42.3628	31.1469	16.8933	15.6941	17.1648	3.86287	1.94967	0.000423294	0.0110991	up	Gene:G17803|TU29110(0.4)	UNKNOWN	chr15	10644513	10646084	PREDICTED:_lecithin-cholesterol_acyltransferase-like_1_[Nicotiana_sylvestris]
MSTRG.17901	8.65267	8.53522	8.09256	0.502276	0.588304	0.4139	6.69386	2.74284	0.000423328	0.0110991	up	Gene:G14633|TU23887(1.0)	UNKNOWN	chr14	16714540	16715101	PREDICTED:_O-acyltransferase_WSD1-like_isoform_X1_[Sesamum_indicum]
MSTRG.21492	12.9251	11.5843	9.14846	2.03297	2.13786	1.92067	6.19407	2.63089	0.000424424	0.0111133	up	Gene:G17603|TU28794(8.2)	UNKNOWN	chr15	6107441	6109628	PREDICTED:_zeaxanthin_epoxidase,_chloroplastic-like_[Nicotiana_tomentosiformis]
MSTRG.61348	26.145	20.7172	20.8432	0.828187	0.893808	0.959333	16.2055	4.01841	0.000424964	0.0111157	up	Gene:G46379|TU74714(10.9)	UNKNOWN	scaffold3577	1494	3011	PREDICTED:_kiwellin-like_[Solanum_tuberosum]
MSTRG.49320	27.3892	25.5487	19.4456	14.436	14.7921	15.727	2.56237	1.35748	0.000425067	0.0111157	up	Gene:G39964|TU65566(62.6)	UNKNOWN	chr9	31372800	31375806	PREDICTED:_UDP-arabinopyranose_mutase_3-like_[Sesamum_indicum]
MSTRG.12281	7.13407	6.72378	5.26823	1.78736	1.95533	1.87394	3.73436	1.90086	0.000426283	0.0111331	up	Gene:G9950|TU16356(15.6)	UNKNOWN	chr12	38620828	38677711	PREDICTED:_outer_envelope_protein_61_[Nicotiana_tomentosiformis]
MSTRG.6070	25.3971	25.9858	20.6126	2.78652	3.15803	3.04486	8.53195	3.09287	0.000426768	0.011136	up	Gene:G4922|TU8113(1.8)	UNKNOWN	chr10	41382827	41385118	PREDICTED:_aspartate_aminotransferase,_chloroplastic-like_[Solanum_tuberosum]
MSTRG.63711	18.9626	16.2895	14.4563	6.12315	5.97505	6.02951	3.50519	1.80949	0.000427678	0.011136	up	Gene:G47655|TU76638(18.6)	UNKNOWN	scaffold6223	1290	2748	PREDICTED:_1-acyl-sn-glycerol-3-phosphate_acyltransferase_2-like_[Nicotiana_sylvestris]
MSTRG.12660	18.3582	19.2316	16.8876	3.88264	4.04278	4.22976	4.391	2.13455	0.000427838	0.011136	up	Gene:G10292|TU16925(79.4)	UNKNOWN	chr12	42555649	42558222	PREDICTED:_E3_ubiquitin-protein_ligase_RING1_[Solanum_lycopersicum]
MSTRG.34297	0.604848	0.508436	0.22705	0	0	0	2.12762	1.08924	0.000428054	0.011136	up	Gene:G27680|TU45400(7.4)	UNKNOWN	chr5	1285694	1287642	PREDICTED:_cytochrome_P450_CYP736A12-like_[Solanum_lycopersicum]
MSTRG.27717	28.1678	28.6441	24.1726	6.33886	6.79044	6.52923	4.64366	2.21526	0.000429417	0.0111441	up	Gene:G22492|TU36778(16.7)	UNKNOWN	chr3	9921170	9922549	PREDICTED:_uncharacterized_protein_LOC104089037_[Nicotiana_tomentosiformis]
MSTRG.55060	191.873	199.156	188.572	94.0549	92.6845	94.2228	2.13957	1.09732	0.00043105	0.0111538	up	Gene:G43344|TU70471(114.4)	UNKNOWN	scaffold20090	5	2912	PREDICTED:_shaggy-related_protein_kinase_epsilon-like_[Sesamum_indicum]
MSTRG.39217	85.0873	75.4284	68.3084	34.2457	33.4307	33.5506	2.96881	1.56988	0.00043145	0.0111538	up	Gene:G31837|TU52228(21.0)	UNKNOWN	chr6	14389996	14390649	Uncharacterized_protein_n=1_Tax=Glycine_max_RepID=
MSTRG.30837	38.7528	32.4875	27.859	13.6591	13.1005	14.1104	3.61637	1.85454	0.000433183	0.0111538	up	Gene:G24972|TU40965(24.7)	UNKNOWN	chr4	4606351	4607011	PREDICTED:_uncharacterized_zinc_finger_protein_At4g06634_[Sesamum_indicum]
MSTRG.27495	8.78319	9.36376	9.31748	2.73511	2.73881	2.85105	2.54528	1.34783	0.000433535	0.0111538	up	Gene:G22260|TU36386(0.9)	UNKNOWN	chr3	6503456	6503940	-
MSTRG.27976	58.5467	61.39	60.9594	0.904057	1.26334	0.83698	28.2508	4.82022	0.000433982	0.0111538	up	Gene:G22670|TU37098(37.4)	UNKNOWN	chr3	11964310	11967330	PREDICTED:_sucrose_synthase_2-like_[Nicotiana_tomentosiformis]
MSTRG.22262	16.2888	15.0634	12.3661	4.60005	4.34909	4.25109	4.12681	2.04503	0.000434287	0.0111538	up	Gene:G18190|TU29735(6.6)	UNKNOWN	chr15	15280710	15282245	PREDICTED:_protein_kinase_APK1A,_chloroplastic_[Nicotiana_tomentosiformis]
MSTRG.51679	41.3655	39.9074	38.847	14.6709	14.7652	15.7731	2.81659	1.49395	0.000434427	0.0111538	up	Gene:G41434|TU67761(19.4)	UNKNOWN	scaffold1348	201316	202465	-
MSTRG.30661	6.46704	6.69152	6.41197	1.41414	1.5449	1.56537	3.08152	1.62364	0.000434556	0.0111538	up	Gene:G24808|TU40706(2.7)	UNKNOWN	chr4	3190368	3191989	PREDICTED:_outer_envelope_protein_64,_mitochondrial_[Nicotiana_sylvestris]
MSTRG.25613	9.70425	8.93104	7.93822	3.81715	3.83494	4.19995	2.60254	1.37992	0.000435131	0.0111538	up	Gene:G20776|TU33969(31.3)	UNKNOWN	chr2	32434260	32439757	PREDICTED:_GRF1-interacting_factor_3-like_[Nicotiana_sylvestris]
MSTRG.13171	14.884	14.7563	14.4374	7.13869	6.89643	7.31387	2.03631	1.02596	0.000435511	0.0111538	up	Gene:G11038|TU18182(3.8)	UNKNOWN	chr12	48126807	48128521	PREDICTED:_glutathione_S-transferase_omega-like_2-like_[Solanum_tuberosum]
MSTRG.18437	270.738	227.86	214.281	2.81408	1.89259	2.15626	98.5301	6.62249	0.000435692	0.0111538	up	Gene:G15052|TU24565(15.7)	UNKNOWN	chr14	22106266	22106874	Predicted_protein_n=1_Tax=Populus_trichocarpa_RepID=
MSTRG.21502	59.9395	60.971	50.0678	15.3096	14.5232	16.0386	4.77686	2.25606	0.000436399	0.0111538	up	Gene:G17683|TU28925(3.1)	UNKNOWN	chr15	6139540	6141030	PREDICTED:_GDSL_esterase/lipase_EXL3_[Nicotiana_sylvestris]
MSTRG.24956	416.654	336.375	288.954	4.66471	3.15402	4.08154	117.394	6.87521	0.000437644	0.0111538	up	Gene:G20285|TU33155(1.8)	UNKNOWN	chr2	23757066	23757651	Predicted_protein_n=1_Tax=Populus_trichocarpa_RepID=
MSTRG.13411	200.326	179.615	170.879	62.9631	63.6091	61.8155	3.52815	1.81891	0.000438388	0.0111538	up	Gene:G10938|TU18023(57.9)	UNKNOWN	chr12	51360297	51361605	PREDICTED:_ABC_transporter_C_family_member_14-like_[Nicotiana_tomentosiformis]
MSTRG.15690	63.6879	61.6907	52.7852	29.8157	30.8311	32.0951	2.50891	1.32706	0.000438457	0.0111538	up	Gene:G12834|TU21025(72.3)	UNKNOWN	chr13	28636807	28638729	Uncharacterized_protein_n=5_Tax=core_eudicotyledons_RepID=
MSTRG.24543	1.10626	1.11682	1.06236	0.042809	0	0.047755	2.12287	1.08602	0.000438496	0.0111538	up	Gene:G20015|TU32721(1.2)	UNKNOWN	chr2	16978007	16980059	PREDICTED:_trans-resveratrol_di-O-methyltransferase-like_[Solanum_lycopersicum]
MSTRG.15868	49.2384	49.1298	40.2933	19.1576	18.3808	19.7498	3.20792	1.68164	0.000438743	0.0111538	up	Gene:G13092|TU21456(57.4)	UNKNOWN	chr13	31898457	31900177	mitogen-activated_protein_kinase_9_[Solanum_lycopersicum]
MSTRG.31250	60.4662	55.9923	51.2065	5.57216	6.14559	5.27606	10.4137	3.38041	0.000439097	0.0111538	up	Gene:G25544|TU41951(4.9)	UNKNOWN	chr4	8722860	8725311	PREDICTED:_GDSL_esterase/lipase_At1g28600-like_[Nicotiana_tomentosiformis]
MSTRG.44687	20.2116	18.1795	15.4613	10.3615	10.7215	10.6235	2.32613	1.21793	0.000440086	0.0111538	up	Gene:G36204|TU59367(3.6)	UNKNOWN	chr8	10220904	10222076	PREDICTED:_pre-mRNA-splicing_factor_38B_[Nicotiana_sylvestris]
MSTRG.50067	25.3125	24.3865	31.5669	0.181058	0.356769	0.288437	15.5396	3.95788	0.000440614	0.0111594	up	Gene:G40522|TU66447(9.8)	UNKNOWN	scaffold105	42380	43123	Mannose-binding_lectin_n=1_Tax=Convolvulus_arvensis_RepID=
MSTRG.7774	59.1064	51.0272	50.1556	3.74678	3.75117	4.45975	13.7712	3.78358	0.000441136	0.0111594	up	Gene:G6324|TU10436(21.3)	UNKNOWN	chr11	15989756	15990286	PREDICTED:_probable_WRKY_transcription_factor_7_[Solanum_lycopersicum]
MSTRG.12900	51.9205	49.635	45.5398	21.301	22.3351	22.9896	2.61028	1.38421	0.000441762	0.0111679	up	Gene:G10546|TU17388(181.5)	UNKNOWN	chr12	45659207	45661509	PREDICTED:_40S_ribosomal_protein_S26-3-like_[Nicotiana_tomentosiformis]
MSTRG.30829	6.69617	6.88701	4.79293	0.596733	0.551884	0.642847	6.98497	2.80425	0.000442082	0.0111679	up	Gene:G24951|TU40928(0.9)	UNKNOWN	chr4	4457291	4461253	PREDICTED:_E3_ubiquitin-protein_ligase_RNF170-like_[Solanum_tuberosum]
MSTRG.47527	9.61953	9.10651	6.86257	1.77456	1.5455	1.60028	5.59236	2.48346	0.000442414	0.0111679	up	Gene:G38969|TU63917(13.5)	UNKNOWN	chr9	7865155	7866927	PREDICTED:_heat_stress_transcription_factor_A-4b-like_[Nicotiana_sylvestris]
MSTRG.17361	19.3601	18.0395	13.4918	7.93685	7.97828	7.88377	3.27534	1.71164	0.000442581	0.0111679	up	Gene:G14187|TU23172(22.1)	UNKNOWN	chr14	9533944	9536854	PREDICTED:_uncharacterized_protein_LOC104234138_isoform_X1_[Nicotiana_sylvestris]
MSTRG.9793	71.6734	75.1179	65.628	13.3183	12.1436	12.5288	6.10652	2.61035	0.000443525	0.0111843	up	Gene:G7903|TU13032(23.3)	UNKNOWN	chr12	4630329	4631347	PREDICTED:_10_kDa_chaperonin,_cyanelle_isoform_X1_[Nicotiana_tomentosiformis]
MSTRG.49387	74.6792	71.9086	63.0892	0.807053	1.30079	1.14584	43.4109	5.43999	0.0004453	0.0111852	up	Gene:G40031|TU65680(1.3)	UNKNOWN	chr9	32079555	32081234	PREDICTED:_chaperone_protein_ClpB1_[Nicotiana_sylvestris]
MSTRG.54360	17.9972	18.5679	16.2428	0.325784	0.128608	0.146378	18.0806	4.17637	0.000448252	0.0111852	up	Gene:G42963|TU69973(1.5)	UNKNOWN	scaffold1859	66982	67614	PREDICTED:_17.3_kDa_class_II_heat_shock_protein-like_[Nicotiana_sylvestris]
MSTRG.7075	5.92959	5.09384	3.33962	3.5947	3.42822	3.57806	2.4793	1.30993	0.000448734	0.0111852	up	Gene:G5718|TU9435(4.0)	UNKNOWN	chr11	9003469	9006732	PREDICTED:_probable_polyamine_oxidase_4_[Nicotiana_sylvestris]
MSTRG.51372	50.6473	49.9179	36.6519	9.6335	10.3323	10.1362	6.7879	2.76297	0.000449358	0.0111852	up	Gene:G41244|TU67480(44.1)	UNKNOWN	scaffold12905	2429	3946	PREDICTED:_luminal-binding_protein_4-like_[Nicotiana_tomentosiformis]
MSTRG.41485	11.5979	10.5968	8.35003	3.62799	3.23319	3.79769	3.84785	1.94405	0.000449549	0.0111852	up	Gene:G33601|TU55086(10.0)	UNKNOWN	chr7	5067267	5069610	PREDICTED:_homeobox-leucine_zipper_protein_REVOLUTA_[Solanum_lycopersicum]
MSTRG.38260	65.0272	58.421	52.0839	29.9463	30.0175	32.1578	2.56624	1.35966	0.000449742	0.0111852	up	Gene:G31182|TU51148(88.6)	UNKNOWN	chr6	4156606	4158323	PREDICTED:_protein_transport_protein_Sec61_subunit_gamma-like_[Sesamum_indicum]
MSTRG.44563	6.66235	5.1184	4.32228	0.392865	0.40154	0.408887	7.30624	2.86913	0.000450465	0.0111852	up	Gene:G35988|TU58996(1.0)	UNKNOWN	chr8	8343159	8345305	pathogen-inducible_alpha-dioxygenase_[Nicotiana_attenuata]
MSTRG.1747	100.377	98.4866	85.7727	44.7767	43.3389	47.1149	2.66901	1.41631	0.000450484	0.0111852	up	Gene:G1398|TU2356(2.0)	UNKNOWN	chr1	24699388	24700118	PREDICTED:_zinc_transporter_5-like_[Solanum_tuberosum]
MSTRG.26573	45.4914	50.1635	55.885	6.54282	6.2016	5.63549	5.34048	2.41697	0.000450804	0.0111863	up	Gene:G21579|TU35271(0.8)	UNKNOWN	chr2	44523082	44523327	PREDICTED:_pre-mRNA_cleavage_factor_Im_25_kDa_subunit_1_[Sesamum_indicum]
MSTRG.31344	3091.83	3073.05	3114.16	976.863	952.614	1026.26	3.14875	1.65478	0.000451242	0.0111902	up	Gene:G25513|TU41900(377.8)	UNKNOWN	chr4	10982710	10983662	Putative_metallothionin_2_n=1_Tax=Ipomoea_batatas_RepID=
MSTRG.3459	96.8675	87.754	80.9382	43.0746	44.4497	44.1893	2.52982	1.33904	0.000452163	0.0111951	up	Gene:G2935|TU4838(9.9)	UNKNOWN	chr10	6442765	6443880	PREDICTED:_pleiotropic_drug_resistance_protein_2-like_[Sesamum_indicum]
MSTRG.30392	54.4816	56.5242	56.8885	21.2016	20.2498	20.0128	2.50052	1.32223	0.000452877	0.0111951	up	Gene:G24541|TU40225(36.0)	UNKNOWN	chr4	677122	677862	PREDICTED:_ubiquitin_fusion_degradation_protein_1_homolog_isoform_X1_[Nicotiana_tomentosiformis]
MSTRG.3814	161.778	150.384	135.636	76.4486	71.5348	74.7728	2.56151	1.357	0.000453154	0.0111951	up	Gene:G3162|TU5200(144.8)	UNKNOWN	chr10	10496480	10499171	PREDICTED:_60S_ribosomal_protein_L18-2-like_[Nicotiana_tomentosiformis]
MSTRG.62782	18.3489	16.0055	12.3777	5.37283	4.78216	5.05049	4.58725	2.19763	0.000453292	0.0111951	up	Gene:G47155|TU75892(10.5)	UNKNOWN	scaffold502	139404	142154	PREDICTED:_zinc_transporter_11_[Nicotiana_tomentosiformis]
MSTRG.62362	26.9379	29.3962	30.178	4.2119	3.77681	4.05066	5.21208	2.38186	0.000454357	0.0112054	up	Gene:G46927|TU75539(1.9)	UNKNOWN	scaffold4531	862	12276	PREDICTED:_cytochrome_P450_716B2-like_[Solanum_tuberosum]
MSTRG.34596	86.7827	75.9345	60.3613	3.03954	2.91652	2.40688	31.6039	4.98203	0.00045486	0.011211	up	Gene:G27931|TU45796(34.9)	UNKNOWN	chr5	3870132	3872028	PREDICTED:_basic_endochitinase-like_[Nicotiana_tomentosiformis]
MSTRG.15357	25.7395	24.0937	22.8871	13.5783	13.007	13.3773	2.05776	1.04107	0.000455439	0.011212	up	Gene:G12577|TU20650(29.9)	UNKNOWN	chr13	21572242	21574888	PREDICTED:_uncharacterized_protein_LOC104090921_[Nicotiana_tomentosiformis]
MSTRG.63185	127.513	120.669	97.2604	36.5101	33.4988	34.1254	4.79287	2.26089	0.000455736	0.011212	up	Gene:G47353|TU76221(11.5)	UNKNOWN	scaffold553	285620	287491	PREDICTED:_protein_TIC_55,_chloroplastic-like_[Solanum_tuberosum]
MSTRG.50636	39.8746	39.2432	37.7707	5.19647	5.54676	4.79499	6.80601	2.76681	0.000456534	0.0112248	up	Gene:G40832|TU66909(0.9)	UNKNOWN	scaffold11491	3978	4661	PREDICTED:_adipocyte_plasma_membrane-associated_protein-like_n=1_Tax=Fragaria_vesca_subsp._vesca_RepID=
MSTRG.35642	2.64361	2.77501	2.29933	0.093225	0.121648	0.086807	3.79915	1.92568	0.000457753	0.0112479	up	Gene:G28829|TU47281(5.2)	UNKNOWN	chr5	18182474	18184455	PREDICTED:_3-hydroxy-3-methylglutaryl-coenzyme_A_reductase_[Sesamum_indicum]
MSTRG.44304	11.8397	10.7623	9.78071	1.86716	1.55401	1.73581	5.55393	2.47351	0.000458257	0.0112534	up	Gene:G35894|TU58849(1.5)	UNKNOWN	chr8	7107438	7107737	PREDICTED:_pyruvate_kinase,_cytosolic_isozyme_[Nicotiana_sylvestris]
MSTRG.24558	5.14822	4.94593	3.49987	0.833133	0.926169	0.898662	4.64324	2.21513	0.000458887	0.0112578	up	Gene:G20018|TU32725(2.3)	UNKNOWN	chr2	17066302	17069653	-
MSTRG.49050	5.21667	4.53353	3.38085	2.7629	2.88008	2.89115	2.28636	1.19305	0.000458995	0.0112578	up	Gene:G39778|TU65256(0.5)	UNKNOWN	chr9	27105989	27107614	PREDICTED:_uncharacterized_protein_LOC104231832_[Nicotiana_sylvestris]
MSTRG.21278	20.7383	19.9185	15.5211	8.66898	9.03699	9.15252	2.97901	1.57483	0.000459665	0.0112625	up	Gene:G17451|TU28544(18.1)	UNKNOWN	chr15	3503204	3504372	PREDICTED:_uncharacterized_protein_LOC104227816_[Nicotiana_sylvestris]
MSTRG.16797	3.12492	2.825	1.98057	0.124361	0.0236772	0.0490106	5.44797	2.44572	0.000459745	0.0112625	up	Gene:G13759|TU22489(1.1)	UNKNOWN	chr14	4178829	4180709	PREDICTED:_probable_WRKY_transcription_factor_31_isoform_X2_[Nicotiana_sylvestris]
MSTRG.60107	70.1692	66.9946	53.6851	23.5703	24.5819	23.6495	3.77943	1.91817	0.000461612	0.0112908	up	Gene:G45866|TU73944(4.3)	UNKNOWN	scaffold3180	39136	42357	PREDICTED:_aconitate_hydratase,_cytoplasmic_[Sesamum_indicum]
MSTRG.26843	6.16644	5.91345	4.94894	1.38485	1.18587	1.26674	3.85692	1.94745	0.000461742	0.0112908	up	Gene:G21936|TU35875(0.4)	UNKNOWN	chr2	47965888	47969542	PREDICTED:_2-amino-3-ketobutyrate_coenzyme_A_ligase,_mitochondrial-like_[Nicotiana_tomentosiformis]
MSTRG.31340	71.2392	68.6097	49.6443	2.35862	2.13924	3.11461	32.7079	5.03157	0.000462714	0.0112918	up	Gene:G25492|TU41861(0.7)	UNKNOWN	chr4	10799477	10800658	PREDICTED:_beta-glucosidase_44-like_[Nicotiana_sylvestris]
MSTRG.13048	60.2049	56.333	52.9711	21.7551	23.1716	22.7195	2.89331	1.53272	0.000462758	0.0112918	up	Gene:G10593|TU17460(111.7)	UNKNOWN	chr12	47032149	47034404	PREDICTED:_60S_ribosomal_protein_L13a-4_[Sesamum_indicum]
MSTRG.14216	10.4521	10.3206	8.95113	3.48695	3.48449	3.32293	3.0112	1.59034	0.000463507	0.0112918	up	Gene:G11724|TU19301(0.6)	UNKNOWN	chr13	7429861	7430391	-
MSTRG.65231	813.474	781.616	593.54	391.631	390.193	398.124	2.95273	1.56205	0.000463548	0.0112918	up	Gene:G48502|TU77899(1030.8)	UNKNOWN	scaffold8418	4369	6428	PREDICTED:_elongation_factor_1-alpha-like_[Solanum_lycopersicum]
MSTRG.25979	31.1451	24.1938	23.3465	0.405092	0.514318	0.377171	26.1747	4.7101	0.000463743	0.0112918	up	Gene:G21087|TU34481(4.7)	UNKNOWN	chr2	37244453	37246152	Predicted_protein_n=1_Tax=Populus_trichocarpa_RepID=
MSTRG.41759	2.41559	2.17544	1.50392	0.893686	0.937278	1.06772	2.44836	1.29182	0.000464213	0.0112964	up	Gene:G33778|TU55371(2.1)	UNKNOWN	chr7	8934100	8935182	PREDICTED:_uncharacterized_protein_LOC104244894_[Nicotiana_sylvestris]
MSTRG.57477	4.39314	4.04138	3.8529	0.468635	0.490014	0.393386	3.97544	1.99111	0.000464973	0.0113081	up	Gene:G44569|TU72130(0.9)	UNKNOWN	scaffold25116	79	443	-
MSTRG.2929	29.1318	24.6444	22.3463	5.45356	5.42005	5.22116	5.73244	2.51915	0.000465293	0.011309	up	Gene:G2621|TU4351(11.0)	UNKNOWN	chr10	1130644	1132914	PREDICTED:_anthocyanidin_3-O-glucosyltransferase-like_[Sesamum_indicum]
MSTRG.16359	16.3684	15.3137	12.2958	3.73522	3.20827	3.71815	5.15705	2.36655	0.000467509	0.0113116	up	Gene:G13310|TU21789(7.5)	UNKNOWN	chr13	38828039	38830421	PREDICTED:_isoflavone_2'-hydroxylase-like_[Solanum_tuberosum]
MSTRG.25894	189.93	176.88	137.005	46.0839	45.4381	43.2235	5.7928	2.53426	0.000467853	0.0113116	up	Gene:G21137|TU34550(3.7)	UNKNOWN	chr2	36002376	36005836	PREDICTED:_3-ketoacyl-CoA_synthase_12_[Sesamum_indicum]
MSTRG.23853	54.8898	52.688	49.6686	5.70764	6.39996	5.50626	8.705	3.12184	0.000468063	0.0113116	up	Gene:G19448|TU31781(33.7)	UNKNOWN	chr2	7564933	7566854	PREDICTED:_glutathione_S-transferase_F11_[Nicotiana_tomentosiformis]
MSTRG.25056	8.91734	8.64335	7.31583	0.582777	0.762665	0.622126	7.17988	2.84396	0.000468073	0.0113116	up	Gene:G20377|TU33296(2.2)	UNKNOWN	chr2	24901505	24903182	PREDICTED:_acidic_mammalian_chitinase-like_[Solanum_tuberosum]
MSTRG.34655	7.57397	7.58982	7.33573	2.62566	2.83359	2.76234	2.37256	1.24645	0.000468529	0.0113116	up	Gene:G27998|TU45901(3.5)	UNKNOWN	chr5	5210248	5211351	PREDICTED:_ATPase_family_AAA_domain-containing_protein_3C_[Solanum_lycopersicum]
MSTRG.13116	13.7213	13.4931	11.5981	6.49151	6.37637	6.89099	2.35362	1.23488	0.000468973	0.0113116	up	Gene:G10700|TU17635(0.9)	UNKNOWN	chr12	48289964	48290721	-
MSTRG.28469	5.61912	5.65663	4.10021	0.790246	0.845519	0.915932	4.97258	2.31399	0.000470343	0.0113186	up	Gene:G23052|TU37713(3.3)	UNKNOWN	chr3	18319825	18320772	PREDICTED:_9-cis-epoxycarotenoid_dioxygenase_NCED1,_chloroplastic-like_[Nicotiana_tomentosiformis]
MSTRG.24680	80.3501	83.8787	79.6103	24.8674	24.0083	23.3041	3.34811	1.74335	0.00047078	0.0113186	up	Gene:G20095|TU32864(3.2)	UNKNOWN	chr2	19152837	19153393	PREDICTED:_protein_BOBBER_1_[Solanum_lycopersicum]
MSTRG.6264	7.5394	7.2954	6.38133	3.42497	3.16489	3.36852	2.32992	1.22028	0.00047175	0.0113186	up	Gene:G4994|TU8237(3.0)	UNKNOWN	chr11	322875	324073	PREDICTED:_probable_WRKY_transcription_factor_2_isoform_X1_[Nicotiana_tomentosiformis]
MSTRG.7274	39.614	41.677	36.9079	3.35011	3.32849	2.88485	10.6267	3.40963	0.000473246	0.0113186	up	Gene:G5897|TU9728(16.3)	UNKNOWN	chr11	11218977	11219870	PREDICTED:_uncharacterized_transporter_C5D6.04_[Nicotiana_tomentosiformis]
MSTRG.7357	3.94324	3.67642	3.31443	0.980585	0.835693	0.912672	2.95482	1.56307	0.00047336	0.0113186	up	Gene:G5990|TU9889(0.5)	UNKNOWN	chr11	12170830	12172014	PREDICTED:_ribonucleoside-diphosphate_reductase_large_subunit_[Nicotiana_tomentosiformis]
MSTRG.27256	24.3442	28.4088	30.2384	0.537524	0.736285	0.462504	13.3663	3.74053	0.000473507	0.0113186	up	Gene:G22073|TU36079(1.2)	UNKNOWN	chr3	3063222	3064554	PREDICTED:_chaperone_protein_ClpD,_chloroplastic_isoform_X2_[Nicotiana_tomentosiformis]
MSTRG.30968	3.14411	3.09082	2.80045	0.220658	0.323716	0.29302	3.56511	1.83395	0.000473521	0.0113186	up	Gene:G25109|TU41194(1.7)	UNKNOWN	chr4	5727905	5730369	PREDICTED:_putative_receptor-like_protein_kinase_At4g00960_[Solanum_lycopersicum]
MSTRG.34914	15.0515	14.7947	13.3026	1.84613	1.88978	2.2401	6.2862	2.65219	0.000473523	0.0113186	up	Gene:G28215|TU46260(21.8)	UNKNOWN	chr5	7757683	7759153	PREDICTED:_caffeoyl-CoA_O-methyltransferase-like_[Solanum_tuberosum]
MSTRG.23743	622.557	601.49	518.809	296.032	296.771	288.849	2.55715	1.35454	0.000473606	0.0113186	up	Gene:G19320|TU31575(56.0)	UNKNOWN	chr2	6291647	6295870	PREDICTED:_50S_ribosomal_protein_L1,_chloroplastic_[Nicotiana_tomentosiformis]
MSTRG.41870	86.5432	80.903	65.2114	19.1291	18.6308	17.6095	5.94159	2.57085	0.00047452	0.0113186	up	Gene:G33833|TU55450(87.5)	UNKNOWN	chr7	9510186	9512920	double_WRKY_type_transfactor_[Solanum_tuberosum]
MSTRG.46959	41.7715	37.6661	32.8009	19.7549	19.5692	19.2633	2.57494	1.36454	0.000475068	0.0113186	up	Gene:G38187|TU62577(35.7)	UNKNOWN	chr9	3223489	3229650	PREDICTED:_cell_number_regulator_8-like_[Solanum_tuberosum]
MSTRG.36131	31.1377	28.898	25.9717	8.62677	8.10052	9.26066	4.01916	2.00689	0.000475105	0.0113186	up	Gene:G29165|TU47843(21.3)	UNKNOWN	chr5	25910443	25911943	PREDICTED:_caffeic_acid_3-O-methyltransferase_[Nicotiana_sylvestris]
MSTRG.6018	12.7262	12.4973	11.0019	3.93422	4.26873	4.22814	3.11046	1.63713	0.000475826	0.0113186	up	Gene:G4856|TU8003(1.0)	UNKNOWN	chr10	40706271	40707572	PREDICTED:_peptidyl-tRNA_hydrolase_2,_mitochondrial_[Nicotiana_tomentosiformis]
MSTRG.19716	27.8555	25.1631	22.6279	10.8304	10.2499	10.3552	2.99292	1.58155	0.000476379	0.0113186	up	Gene:G16056|TU26227(9.6)	UNKNOWN	chr14	40033837	40035668	lanceolate_[Solanum_melongena]
MSTRG.51081	85.0259	88.2206	77.0895	31.4066	31.2864	32.138	3.05685	1.61205	0.000476721	0.0113186	up	Gene:G41060|TU67214(62.0)	UNKNOWN	scaffold12399	2883	3918	-
MSTRG.61584	4.85163	5.103	4.69673	0.711024	0.708727	0.82197	3.61532	1.85412	0.000477272	0.0113186	up	Gene:G46478|TU74854(2.7)	UNKNOWN	scaffold3735	20661	21873	PREDICTED:_leucine-rich_repeat_receptor-like_serine/threonine-protein_kinase_At1g17230_[Nicotiana_sylvestris]
MSTRG.40962	14.5449	15.66	12.8225	1.2683	1.38445	1.26162	8.06587	3.01183	0.000477369	0.0113186	up	Gene:G33209|TU54420(5.9)	UNKNOWN	chr6	42950972	42952423	PREDICTED:_L-arabinokinase-like_[Nicotiana_sylvestris]
MSTRG.43682	54.059	55.911	59.3601	9.05063	9.84358	8.61448	4.84245	2.27574	0.000477482	0.0113186	up	Gene:G35336|TU57928(20.4)	UNKNOWN	chr8	282840	284519	Starch_branching_enzyme_I_n=1_Tax=Ipomoea_batatas_RepID=
MSTRG.48230	281.047	276.959	200.264	72.2045	68.8176	70.4833	5.88463	2.55695	0.000477927	0.0113225	up	Gene:G39207|TU64322(29.1)	UNKNOWN	chr9	14733166	14735425	chaperonin_21_precursor_[Nicotiana_tabacum]
MSTRG.15240	37.0554	32.1612	29.3616	4.7742	4.07019	4.71419	8.43893	3.07706	0.000478516	0.0113298	up	Gene:G12533|TU20584(4.4)	UNKNOWN	chr13	19048725	19117003	PREDICTED:_ubiquinol_oxidase_3,_mitochondrial-like_[Solanum_tuberosum]
MSTRG.11862	11.9946	10.7983	11.7589	0.573456	0.421639	0.473867	8.38372	3.06759	0.000478815	0.0113302	up	Gene:G9639|TU15838(2.2)	UNKNOWN	chr12	34243434	34246369	PREDICTED:_stromal_70_kDa_heat_shock-related_protein,_chloroplastic-like_[Nicotiana_tomentosiformis]
MSTRG.6836	64.952	56.6286	43.192	36.1032	36.6702	36.5028	2.60775	1.38281	0.000480452	0.0113474	up	Gene:G5830|TU9608(12.3)	UNKNOWN	chr11	6135607	6136319	PREDICTED:_uncharacterized_protein_LOC104248979_[Nicotiana_sylvestris]
MSTRG.23911	63.8391	58.7205	47.6046	30.7469	32.4294	33.3251	2.64499	1.40326	0.000480495	0.0113474	up	Gene:G19491|TU31859(18.4)	UNKNOWN	chr2	8242703	8245299	PREDICTED:_lanC-like_protein_GCL1_[Nicotiana_sylvestris]
MSTRG.53335	80.9836	71.1115	102.857	0.206736	0.302656	0.324121	44.6743	5.48137	0.000481231	0.0113474	up	Gene:G42351|TU69100(3.1)	UNKNOWN	scaffold1658	50263	61107	PREDICTED:_osmotin-like_protein_OSML13-like_[Solanum_tuberosum]
MSTRG.4031	4.58045	4.17854	3.67326	0.178533	0.16996	0.084846	5.64064	2.49586	0.000482269	0.0113652	up	Gene:G3409|TU5595(19.5)	UNKNOWN	chr10	14590180	14593167	PREDICTED:_uncharacterized_protein_LOC104091554_[Nicotiana_tomentosiformis]
MSTRG.39184	4.59968	4.36223	4.18701	0.971749	1.09587	1.0001	2.9282	1.55001	0.000482615	0.0113667	up	Gene:G31716|TU52004(3.4)	UNKNOWN	chr6	12784158	12784902	PREDICTED:_zinc_finger_protein_ZPR1-like_[Nicotiana_tomentosiformis]
MSTRG.38728	0.847451	0.594142	0.0308725	0	0.0300771	0.0535716	3.31375	1.72846	0.000483512	0.0113812	up	Gene:G31364|TU51426(0.7)	UNKNOWN	chr6	8265878	8266865	PREDICTED:_uncharacterized_protein_LOC104212198_isoform_X1_[Nicotiana_sylvestris]
MSTRG.2834	15.2605	15.2522	13.8045	6.93847	6.86053	6.68285	2.3114	1.20877	0.00048504	0.011407	up	Gene:G2424|TU4030(13.2)	UNKNOWN	chr1	35298103	35301239	PREDICTED:_anaphase-promoting_complex_subunit_8-like_[Solanum_tuberosum]
MSTRG.38589	3.40315	3.5009	2.46398	0	0.013724	0	5.92632	2.56714	0.000485175	0.011407	up	Gene:G31368|TU51432(18.7)	UNKNOWN	chr6	6307427	6378735	PREDICTED:_probable_WRKY_transcription_factor_31_isoform_X1_[Nicotiana_sylvestris]
MSTRG.56625	216.784	212.448	181.501	78.4968	72.7314	79.8588	3.47066	1.79521	0.000486055	0.0114155	up	Gene:G44166|TU71588(201.2)	UNKNOWN	scaffold23149	57	1342	PREDICTED:_40S_ribosomal_protein_S6_[Nicotiana_tomentosiformis]
MSTRG.32398	181.586	170.054	155.952	46.1104	50.4666	48.216	4.23745	2.0832	0.000486358	0.0114155	up	Gene:G26315|TU43204(0.8)	UNKNOWN	chr4	21526419	21526751	-
MSTRG.64594	23.8094	24.2383	26.9125	7.41325	7.86004	7.76932	2.51065	1.32806	0.000487836	0.0114295	up	Gene:G48153|TU77373(25.3)	UNKNOWN	scaffold747	372455	376335	Glutaredoxin_n=1_Tax=Ipomoea_batatas_RepID=
MSTRG.32621	35.5572	35.9282	31.0148	12.1311	11.5252	11.5814	3.38309	1.75834	0.000489472	0.0114413	up	Gene:G26470|TU43474(1.1)	UNKNOWN	chr4	24273426	24276944	PREDICTED:_proline_iminopeptidase_isoform_X1_[Nicotiana_sylvestris]
MSTRG.5193	154.214	143.469	134.711	39.5899	37.1825	36.3457	4.45439	2.15523	0.000490099	0.0114493	up	Gene:G4250|TU7007(0.7)	UNKNOWN	chr10	29511576	29512211	Predicted_protein_n=2_Tax=Populus_RepID=
MSTRG.42471	14.4629	14.5268	13.0932	2.86998	3.09798	2.78964	4.35989	2.12429	0.000490737	0.011452	up	Gene:G34382|TU56393(525.5)	UNKNOWN	chr7	19506326	19510238	Sporamin_B_n=1_Tax=Ipomoea_batatas_RepID=
MSTRG.53026	52.4261	45.5008	37.7136	6.81912	7.60863	8.25243	8.60188	3.10465	0.000491135	0.0114536	up	Gene:G42205|TU68903(54.7)	UNKNOWN	scaffold16068	718	2738	PREDICTED:_uncharacterized_protein_LOC104227838_[Nicotiana_sylvestris]
MSTRG.1317	50.9988	44.95	43.8158	2.75483	2.16814	2.33881	16.8101	4.07125	0.000492242	0.0114687	up	Gene:G896|TU1477(2.6)	UNKNOWN	chr1	19716412	19718222	PREDICTED:_endochitinase_3_[Nicotiana_sylvestris]
MSTRG.41208	28.9409	26.6882	23.3414	16.6256	16.5745	16.3394	2.07486	1.05302	0.000493206	0.0114687	up	Gene:G33381|TU54716(27.8)	UNKNOWN	chr7	1793461	1796262	PREDICTED:_pre-mRNA-splicing_factor_18_[Solanum_lycopersicum]
MSTRG.2936	26.0011	26.4082	25.02	6.25203	6.09411	5.67488	4.00765	2.00276	0.000494529	0.0114687	up	Gene:G2629|TU4364(23.8)	UNKNOWN	chr10	1162252	1165173	PREDICTED:_uncharacterized_protein_LOC102584034_[Solanum_tuberosum]
MSTRG.35461	2.84303	2.48489	2.04878	1.06441	1.06374	1.03626	2.30757	1.20637	0.000494629	0.0114687	up	Gene:G28689|TU47058(6.1)	UNKNOWN	chr5	14656099	14657753	PREDICTED:_50S_ribosomal_protein_L12,_chloroplastic_[Solanum_lycopersicum]
MSTRG.8882	66.2119	61.6297	50.9957	21.9312	21.3417	20.6156	3.88114	1.95648	0.000495001	0.0114707	up	Gene:G7146|TU11788(99.4)	UNKNOWN	chr11	35123773	35124669	PREDICTED:_40S_ribosomal_protein_S27-2_[Nicotiana_tomentosiformis]
MSTRG.31787	4.13324	4.54813	4.12935	0.103404	0.172843	0.136453	4.74269	2.2457	0.000495763	0.0114818	up	Gene:G25833|TU42399(1.0)	UNKNOWN	chr4	15859362	15860010	PREDICTED:_protein_LURP-one-related_10-like_[Nicotiana_sylvestris]
MSTRG.37074	61.4191	53.6125	56.5196	2.61705	2.5057	3.10402	17.4831	4.12789	0.00049796	0.0114922	up	Gene:G29911|TU48999(2.7)	UNKNOWN	chr5	34820514	34821913	PREDICTED:_uncharacterized_protein_LOC102585904_[Solanum_tuberosum]
MSTRG.57821	4.44172	3.32424	1.78277	2.44238	2.26029	2.43764	3.12638	1.64449	0.0004981	0.0114922	up	Gene:G44748|TU72363(6.3)	UNKNOWN	scaffold26074	33	811	-
MSTRG.39175	25.7684	25.4485	24.0536	10.4238	10.9014	10.3226	2.46729	1.30293	0.000499472	0.011495	up	Gene:G31808|TU52169(92.5)	UNKNOWN	chr6	13289308	13291544	PREDICTED:_uncharacterized_protein_LOC104234327_[Nicotiana_sylvestris]
MSTRG.14689	13.5114	12.4056	11.5717	5.08197	5.10995	4.90987	2.69009	1.42766	0.000500163	0.0114951	up	Gene:G12089|TU19869(4.4)	UNKNOWN	chr13	12255310	12256504	PREDICTED:_phosphoinositide_phosphatase_SAC1-like,_partial_[Nicotiana_sylvestris]
MSTRG.16978	5.17479	5.8992	7.43145	1.21797	1.20558	1.04154	2.08221	1.05811	0.000502868	0.0115233	up	Gene:G13913|TU22726(0.1)	UNKNOWN	chr14	5851011	5851807	PREDICTED:_cysteine-rich_receptor-like_protein_kinase_10_isoform_X1_[Nicotiana_tomentosiformis]
MSTRG.30878	22.4549	23.6255	20.0384	6.09833	6.07426	6.12049	3.89837	1.96287	0.000503945	0.0115301	up	Gene:G24957|TU40938(0.6)	UNKNOWN	chr4	4938083	4938577	PREDICTED:_uncharacterized_protein_LOC101260688_[Solanum_lycopersicum]
MSTRG.1492	21.6772	20.3841	15.0039	12.2496	12.0266	12.4297	2.52338	1.33536	0.000504203	0.0115301	up	Gene:G1081|TU1790(1.8)	UNKNOWN	chr1	21431943	21432334	PREDICTED:_mediator_of_RNA_polymerase_II_transcription_subunit_8_isoform_X1_[Nicotiana_sylvestris]
MSTRG.13526	204.143	204.184	167.555	82.5362	82.8529	82.5161	3.10658	1.63533	0.000504431	0.0115301	up	Gene:G11023|TU18155(37.4)	UNKNOWN	chr12	51976709	51978477	PREDICTED:_60S_ribosomal_protein_L19-3-like_[Sesamum_indicum]
MSTRG.8843	13.2002	11.8222	10.0649	2.79683	2.77713	2.56706	4.75711	2.25008	0.000506141	0.0115495	up	Gene:G7097|TU11712(2.9)	UNKNOWN	chr11	33990542	33992510	methyl_jasmonate_esterase_[Solanum_tuberosum]
MSTRG.64653	8.17905	7.55676	7.02787	3.74448	3.6815	3.61319	2.18958	1.13066	0.000507091	0.0115509	up	Gene:G48179|TU77415(1.1)	UNKNOWN	scaffold7573	7819	9028	ARF1_[Nicotiana_benthamiana]
MSTRG.53232	13.3481	13.6286	16.4306	1.96405	2.2296	2.04298	3.70279	1.88861	0.00050753	0.0115509	up	Gene:G42324|TU69062(1.4)	UNKNOWN	scaffold16449	2309	3088	PREDICTED:_uncharacterized_protein_LOC102582123_[Solanum_tuberosum]
MSTRG.3143	21.3616	19.8792	16.6573	6.85994	6.23505	6.40328	3.78912	1.92186	0.000508028	0.0115509	up	Gene:G2710|TU4492(10.7)	UNKNOWN	chr10	2115995	2120516	PREDICTED:_serine/threonine-protein_kinase_HT1_[Nicotiana_sylvestris]
MSTRG.58762	6.22983	7.52267	7.43077	0	0	0	6.71015	2.74634	0.000508618	0.0115517	up	Gene:G45220|TU73037(12.6)	UNKNOWN	scaffold2831	3742	6122	PREDICTED:_probable_WRKY_transcription_factor_75_[Nicotiana_tomentosiformis]
MSTRG.44712	142.297	129.259	102.08	16.0559	13.1948	16.0761	12.8752	3.68652	0.000511346	0.0115669	up	Gene:G36232|TU59419(24.4)	UNKNOWN	chr8	10917707	10919639	PREDICTED:_probable_xyloglucan_endotransglucosylase/hydrolase_protein_28_[Nicotiana_tomentosiformis]
MSTRG.6388	17.3349	15.2565	13.7441	6.28119	5.89217	6.44937	3.0999	1.63222	0.000511488	0.0115669	up	Gene:G5303|TU8749(9.9)	UNKNOWN	chr11	3647302	3648421	PREDICTED:_MLO-like_protein_8_[Nicotiana_tomentosiformis]
MSTRG.34661	3.79372	3.26932	2.14019	0.278931	0.403044	0.463806	5.43892	2.44332	0.000511565	0.0115669	up	Gene:G28002|TU45906(1.2)	UNKNOWN	chr5	5272031	5272673	PREDICTED:_homeobox-leucine_zipper_protein_HAT22-like_[Sesamum_indicum]
MSTRG.3858	24.4908	23.3841	21.1696	10.5061	9.90929	10.8979	2.60666	1.3822	0.000511944	0.0115669	up	Gene:G3280|TU5387(48.9)	UNKNOWN	chr10	11365321	11367566	PREDICTED:_GTP-binding_protein_SAR1A_[Nicotiana_sylvestris]
MSTRG.44417	22.3656	21.2327	19.3595	10.2972	10.8912	10.8762	2.28988	1.19527	0.000512281	0.0115669	up	Gene:G35942|TU58927(44.7)	UNKNOWN	chr8	8616060	8617860	PREDICTED:_probable_signal_peptidase_complex_subunit_1_[Sesamum_indicum]
MSTRG.8385	28.2473	26.481	22.7307	3.22673	3.73812	3.91629	7.94157	2.98942	0.000512556	0.0115669	up	Gene:G6800|TU11227(3.0)	UNKNOWN	chr11	24799685	24801628	PREDICTED:_vacuolar_amino_acid_transporter_1-like_[Nicotiana_tomentosiformis]
MSTRG.18413	29.4661	29.7145	26.1076	10.6013	10.2137	11.1531	3.07995	1.62291	0.000513485	0.0115669	up	Gene:G15042|TU24547(63.8)	UNKNOWN	chr14	21893553	21900263	-
MSTRG.15858	42.3886	40.943	31.4948	12.2089	10.9722	11.8084	4.79834	2.26254	0.000515475	0.0115697	up	Gene:G12928|TU21195(5.4)	UNKNOWN	chr13	32066389	32069133	PREDICTED:_uncharacterized_protein_LOC104086600_isoform_X1_[Nicotiana_tomentosiformis]
MSTRG.25804	76.8874	68.6608	56.5603	24.6754	22.7674	23.0585	4.24101	2.08441	0.000515524	0.0115697	up	Gene:G20935|TU34229(34.8)	UNKNOWN	chr2	34719965	34721134	PREDICTED:_amino_acid_permease_6-like_[Nicotiana_sylvestris]
MSTRG.64935	7.61727	7.85	6.49085	1.70481	1.59109	1.79525	3.91392	1.96861	0.000515824	0.0115697	up	Gene:G48381|TU77723(15.9)	UNKNOWN	scaffold79	433470	436124	PREDICTED:_p21-activated_protein_kinase-interacting_protein_1_[Nicotiana_tomentosiformis]
MSTRG.4243	44.3425	41.9263	33.3808	27.275	25.8885	28.0747	2.20844	1.14303	0.000516513	0.0115697	up	Gene:G3578|TU5868(39.4)	UNKNOWN	chr10	17992112	17994630	PREDICTED:_NADH_dehydrogenase_[ubiquinone]_1_beta_subcomplex_subunit_9-like_[Nicotiana_sylvestris]
MSTRG.55471	1.56956	1.40305	0.980568	0.685843	0.595211	0.671998	2.05311	1.03781	0.00051687	0.0115697	up	Gene:G43564|TU70789(5.7)	UNKNOWN	scaffold20737	830	1683	PREDICTED:_uncharacterized_protein_LOC104101406_[Nicotiana_tomentosiformis]
MSTRG.48228	126.345	108.936	90.502	59.517	55.3587	60.2116	2.94176	1.55668	0.000517464	0.0115697	up	Gene:G39204|TU64318(46.2)	UNKNOWN	chr9	14720500	14722041	PREDICTED:_oligouridylate-binding_protein_1_isoform_X1_[Sesamum_indicum]
MSTRG.27330	38.2216	36.2328	30.8793	17.4722	16.7762	18.6472	2.66938	1.41651	0.000517548	0.0115697	up	Gene:G22122|TU36155(34.9)	UNKNOWN	chr3	4118319	4119518	PREDICTED:_60S_ribosomal_protein_L7a-1_[Nicotiana_tomentosiformis]
MSTRG.48607	27.1659	25.4424	24.6099	10.9839	11.4214	10.9883	2.48032	1.31053	0.0005176	0.0115697	up	Gene:G39475|TU64757(12.0)	UNKNOWN	chr9	20112454	20113513	PREDICTED:_uncharacterized_protein_LOC105157217_isoform_X1_[Sesamum_indicum]
MSTRG.35456	69.8991	64.5179	62.0885	16.6446	16.8247	18.4562	4.3243	2.11247	0.000518595	0.0115716	up	Gene:G28700|TU47078(59.7)	UNKNOWN	chr5	14728722	14730146	PREDICTED:_probable_UDP-N-acetylglucosamine--peptide_N-acetylglucosaminyltransferase_SEC_[Sesamum_indicum]
MSTRG.55912	93.5164	93.1089	82.8028	0.118408	0.502626	0.237588	82.9791	6.37468	0.000522725	0.0116148	up	Gene:G43797|TU71101(1.9)	UNKNOWN	scaffold21662	761	1260	PREDICTED:_26.5_kDa_heat_shock_protein,_mitochondrial-like_[Solanum_tuberosum]
MSTRG.32293	3.65854	3.87275	2.80452	0	0	0	6.12972	2.61582	0.000523318	0.0116182	up	Gene:G26178|TU42965(2.7)	UNKNOWN	chr4	20330098	20340021	PREDICTED:_premnaspirodiene_oxygenase-like_[Solanum_tuberosum]
MSTRG.52501	23.088	21.0983	14.9511	5.84054	5.14284	5.44924	5.80275	2.53674	0.000524203	0.0116182	up	Gene:G41914|TU68470(52.8)	UNKNOWN	scaffold14989	1900	3628	double_WRKY_type_transfactor_[Solanum_tuberosum]
MSTRG.38364	12.7327	12.5137	12.7413	4.80665	4.91213	5.13318	2.3047	1.20458	0.000524935	0.0116182	up	Gene:G30907|TU50678(16.6)	UNKNOWN	chr6	2628926	2632441	PREDICTED:_beta-ureidopropionase_[Sesamum_indicum]
MSTRG.4729	1113.07	1105.57	1155.47	352.619	348.501	371.843	3.0014	1.58564	0.000524964	0.0116182	up	Gene:G3912|TU6458(290.8)	UNKNOWN	chr10	24080075	24081044	Putative_metallothionin_2_n=1_Tax=Ipomoea_batatas_RepID=
MSTRG.10838	3.21197	3.47269	3.82631	0.499757	0.543909	0.424242	2.4566	1.29666	0.000525007	0.0116182	up	Gene:G8909|TU14674(1.4)	UNKNOWN	chr12	16413943	16415258	PREDICTED:_vesicle-associated_membrane_protein_724_[Sesamum_indicum]
MSTRG.8162	13.8651	13.7107	12.2086	6.07882	6.13156	6.55755	2.381	1.25157	0.000527435	0.0116346	up	Gene:G6622|TU10919(2.9)	UNKNOWN	chr11	20051739	20053986	PREDICTED:_zinc_finger_CCCH_domain-containing_protein_48_[Nicotiana_sylvestris]
MSTRG.23715	105.988	104.238	95.8953	33.4981	31.1713	34.5848	3.57178	1.83664	0.000528767	0.0116346	up	Gene:G19412|TU31731(390.8)	UNKNOWN	chr2	5357750	5359048	PREDICTED:_mitochondrial_uncoupling_protein_5-like_[Nicotiana_sylvestris]
MSTRG.50895	6.01551	5.745	4.44645	1.41319	1.45249	1.35096	3.81951	1.93339	0.000528894	0.0116346	up	Gene:G40999|TU67129(0.5)	UNKNOWN	scaffold121	59597	60079	-
MSTRG.12807	24.0494	24.4365	19.7469	5.63785	5.43788	5.31382	4.88361	2.28795	0.000530882	0.0116395	up	Gene:G10497|TU17293(18.1)	UNKNOWN	chr12	45200617	45204098	PREDICTED:_alanine--glyoxylate_aminotransferase_2_homolog_3,_mitochondrial-like_isoform_X1_[Nicotiana_sylvestris]
MSTRG.37543	56.5726	53.5309	44.2482	29.2946	27.7232	30.638	2.50747	1.32623	0.000531765	0.0116487	up	Gene:G30228|TU49541(95.8)	UNKNOWN	chr5	39780977	39782853	PREDICTED:_60S_ribosomal_protein_L21-1-like_[Nicotiana_sylvestris]
MSTRG.10542	628.213	626.948	620.276	1.25653	1.59776	2.33851	253.773	7.98739	0.000532975	0.0116487	up	Gene:G8554|TU14064(147.7)	UNKNOWN	chr12	12099882	12110055	Proteinase_inhibitor_n=1_Tax=Ipomoea_batatas_RepID=
MSTRG.3009	7.46765	7.80622	6.80088	2.40723	2.39606	2.43519	2.8195	1.49544	0.000533031	0.0116487	up	Gene:G2588|TU4304(24.7)	UNKNOWN	chr10	453358	457415	PREDICTED:_uncharacterized_protein_LOC104214888_[Nicotiana_sylvestris]
MSTRG.6311	9.21091	8.2321	8.34122	0.214868	0.323547	0.382304	8.26981	3.04785	0.000533368	0.0116487	up	Gene:G5200|TU8564(11.3)	UNKNOWN	chr11	3236052	3237745	PREDICTED:_uncharacterized_protein_LOC102603775_[Solanum_tuberosum]
MSTRG.22321	35.111	35.1465	31.0158	8.04402	8.88705	8.51172	4.39315	2.13526	0.000533668	0.0116487	up	Gene:G18303|TU29913(39.1)	UNKNOWN	chr15	17864433	17866450	PREDICTED:_transcription_factor_MYB3-like_[Nicotiana_tomentosiformis]
MSTRG.18355	26.328	28.6917	26.4421	5.63096	5.44236	5.31086	4.42065	2.14426	0.000533979	0.0116487	up	Gene:G14996|TU24469(21.7)	UNKNOWN	chr14	21348037	21349932	PREDICTED:_ferrochelatase-2,_chloroplastic_[Nicotiana_sylvestris]
MSTRG.11557	32.0484	31.683	27.1883	9.5952	10.1549	9.58427	3.65338	1.86923	0.000534502	0.0116487	up	Gene:G9354|TU15375(4.5)	UNKNOWN	chr12	29444291	29445183	PREDICTED:_actin-related_protein_4_[Solanum_lycopersicum]
MSTRG.64685	22.2902	20.7904	20.1125	11.0313	11.2474	11.5305	2.05701	1.04055	0.000534764	0.0116487	up	Gene:G48216|TU77481(32.3)	UNKNOWN	scaffold763	29819	30252	PREDICTED:_60S_ribosomal_protein_L30_[Solanum_lycopersicum]
MSTRG.8248	165.465	174.536	154.204	0.739838	0.349914	0.280979	126.371	6.98152	0.000535059	0.0116487	up	Gene:G6684|TU11019(52.5)	UNKNOWN	chr11	22752311	22753985	-
MSTRG.1375	4.1321	3.39843	2.49135	2.12085	1.96904	2.09785	2.42133	1.2758	0.000536555	0.0116671	up	Gene:G1090|TU1802(0.9)	UNKNOWN	chr1	20622197	20622646	PREDICTED:_zinc_finger_protein_NUTCRACKER-like_[Solanum_lycopersicum]
MSTRG.50478	3.45148	2.80612	2.11701	1.81073	1.80807	1.9874	2.17923	1.12382	0.000537807	0.0116717	up	Gene:G40732|TU66754(3.6)	UNKNOWN	scaffold1128	43604	44763	PREDICTED:_histone-lysine_N-methyltransferase_CLF-like_[Nicotiana_tomentosiformis]
MSTRG.28923	14.3748	13.8029	10.9743	9.13754	8.82541	9.35632	2.02674	1.01916	0.000538142	0.0116717	up	Gene:G23455|TU38356(1.7)	UNKNOWN	chr3	23184600	23185641	PREDICTED:_BAH_and_coiled-coil_domain-containing_protein_1-like_isoform_X1_[Solanum_tuberosum]
MSTRG.55726	102.697	98.0275	78.3084	59.0737	55.9481	60.3966	2.37155	1.24583	0.000538815	0.01168	up	Gene:G43712|TU70987(97.6)	UNKNOWN	scaffold2124	93663	97082	PREDICTED:_dnaJ_protein_homolog_[Nicotiana_tomentosiformis]
MSTRG.21615	16.2884	16.2503	13.16	6.24383	5.87832	6.30144	3.11075	1.63726	0.000540404	0.0117014	up	Gene:G17714|TU28975(4.1)	UNKNOWN	chr15	7375560	7376160	PREDICTED:_adenosine_kinase-like_[Sesamum_indicum]
MSTRG.24874	3.04952	2.77032	1.87954	0.174843	0.271161	0.327636	4.70653	2.23466	0.000540996	0.0117014	up	Gene:G20229|TU33077(2.4)	UNKNOWN	chr2	22656461	22657506	Uncharacterized_protein_n=1_Tax=Solanum_lycopersicum_RepID=
MSTRG.665	11.3057	10.739	10.3638	0.695071	0.470965	0.673781	8.3342	3.05904	0.000541195	0.0117014	up	Gene:G439|TU729(6.3)	UNKNOWN	chr1	11459777	11468399	Putative_uncharacterized_protein_n=1_Tax=Vitis_vinifera_RepID=
MSTRG.39957	79.443	66.9349	57.6703	19.3937	20.7406	21.4673	4.9408	2.30474	0.000541787	0.0117067	up	Gene:G32402|TU53078(48.0)	UNKNOWN	chr6	25567829	25568894	PREDICTED:_40S_ribosomal_protein_S13-like_[Sesamum_indicum]
MSTRG.41547	27.4957	24.9296	22.955	10.9885	10.433	10.5276	2.8278	1.49968	0.000542627	0.0117123	up	Gene:G33645|TU55150(22.7)	UNKNOWN	chr7	5940752	5942714	IAA12_[Solanum_lycopersicum]
Gene:G10796|TU17785(13.0)	0.540372	0.40235	0.096774	0	0	0	2.17802	1.12302	0.000543535	0.011713	up	Gene:G10796|TU17785(13.0)	UNKNOWN	chr12	49199428	49200039	nectarin_5b_[Nicotiana_attenuata]
MSTRG.23247	8.51173	9.03388	9.01754	2.77603	2.95414	2.88307	2.38972	1.25684	0.000546261	0.0117466	up	Gene:G18950|TU30985(6.9)	UNKNOWN	chr2	905500	907516	PREDICTED:_zinc_finger_AN1_domain-containing_stress-associated_protein_12_[Nicotiana_tomentosiformis]
MSTRG.5877	815.569	776.416	815.992	232.709	242.125	226.277	3.31914	1.73081	0.000547829	0.0117647	up	Gene:G4759|TU7855(249.9)	UNKNOWN	chr10	38686477	38691213	PREDICTED:_vacuolar-processing_enzyme_[Sesamum_indicum]
MSTRG.7063	310.924	289.452	251.394	8.7592	6.3548	7.74081	45.9155	5.52091	0.000549215	0.0117718	up	Gene:G5712|TU9428(116.0)	UNKNOWN	chr11	8914433	8915476	PREDICTED:_universal_stress_protein_A-like_protein_[Sesamum_indicum]
MSTRG.47611	9.51838	8.77532	7.69361	3.1981	2.99099	2.95742	3.09651	1.63064	0.000550046	0.0117718	up	Gene:G38713|TU63456(18.0)	UNKNOWN	chr9	9288657	9292379	PREDICTED:_uncharacterized_protein_LOC105167372_[Sesamum_indicum]
MSTRG.28192	139.873	150.151	139.945	19.309	17.5418	19.8935	7.5954	2.92513	0.000550153	0.0117718	up	Gene:G22844|TU37374(4.0)	UNKNOWN	chr3	14390453	14392277	PREDICTED:_probable_aminotransferase_TAT2_[Nicotiana_tomentosiformis]
MSTRG.29834	40.3495	38.9632	30.5405	3.42892	3.93767	3.37776	11.9761	3.58208	0.000550353	0.0117718	up	Gene:G24138|TU39527(2.3)	UNKNOWN	chr3	30832554	30834336	PREDICTED:_NAC_domain-containing_protein_78-like_[Nicotiana_sylvestris]
MSTRG.25876	148.495	159.775	168.719	36.1512	34.0177	36.3885	3.73556	1.90132	0.000552487	0.0118006	up	Gene:G21038|TU34417(5.4)	UNKNOWN	chr2	36037296	36038347	Dehydroascorbate_reductase_n=1_Tax=Ipomoea_batatas_RepID=
MSTRG.1656	36.402	32.7459	29.9594	12.3882	11.5879	11.7438	3.39457	1.76323	0.000552815	0.0118006	up	Gene:G1196|TU1980(22.4)	UNKNOWN	chr1	23183412	23183905	PREDICTED:_probable_tRNA_N6-adenosine_threonylcarbamoyltransferase_[Sesamum_indicum]
MSTRG.7976	12.4028	9.85092	10.0724	0.21409	0.135665	0.201364	12.4884	3.64251	0.000552867	0.0118006	up	Gene:G6467|TU10666(1.2)	UNKNOWN	chr11	18042413	18042667	PREDICTED:_lamin-like_protein_[Nicotiana_sylvestris]
MSTRG.12308	306.789	318.367	329.103	2.81514	1.9828	1.80182	88.7011	6.47088	0.000553766	0.0118093	up	Gene:G10023|TU16467(96.3)	UNKNOWN	chr12	38710514	38711332	PREDICTED:_putative_phytosulfokines_6-like_[Solanum_tuberosum]
MSTRG.38536	2.49707	2.60201	2.41872	0.0689633	0.0650403	0	3.45729	1.78964	0.00055483	0.0118237	up	Gene:G31174|TU51138(2.8)	UNKNOWN	chr6	5673272	5675124	PREDICTED:_G-type_lectin_S-receptor-like_serine/threonine-protein_kinase_B120_[Nicotiana_sylvestris]
MSTRG.3941	10.5519	11.567	8.95646	0.807339	0.74406	0.788041	8.2492	3.04425	0.000556339	0.0118495	up	Gene:G3345|TU5488(4.6)	UNKNOWN	chr10	12415937	12416895	PREDICTED:_heat_stress_transcription_factor_B-3_[Nicotiana_tomentosiformis]
MSTRG.29665	41.9383	34.2782	28.3365	4.47044	5.19289	4.9463	10.1387	3.3418	0.000558714	0.0118728	up	Gene:G23994|TU39283(111.9)	UNKNOWN	chr3	29429610	29431317	PREDICTED:_U-box_domain-containing_protein_4_[Nicotiana_sylvestris]
MSTRG.17083	13.7298	14.8004	16.2688	2.16576	1.90938	1.85938	4.24412	2.08546	0.000559723	0.0118728	up	Gene:G13846|TU22623(1.2)	UNKNOWN	chr14	5212024	5213809	Autophagy-related_protein_n=1_Tax=Ipomoea_nil_RepID=
MSTRG.34674	7.62692	6.72394	4.52609	2.63342	2.70648	2.63159	3.73318	1.90041	0.000560351	0.0118728	up	Gene:G28026|TU45954(34.8)	UNKNOWN	chr5	5365057	5397126	PREDICTED:_caffeoylshikimate_esterase_[Nicotiana_sylvestris]
MSTRG.14729	30.0394	27.9434	26.5857	14.4885	14.8565	15.3306	2.16724	1.11586	0.000560378	0.0118728	up	Gene:G12191|TU20033(8.6)	UNKNOWN	chr13	12493876	12494526	PREDICTED:_transmembrane_protein_50_homolog_[Solanum_lycopersicum]
MSTRG.37099	115.01	105.304	107.865	30.7858	29.7799	31.8697	3.76545	1.91282	0.000561086	0.0118753	up	Gene:G29935|TU49049(105.1)	UNKNOWN	chr5	35318080	35319613	PREDICTED:_reticulon-like_protein_B4_[Solanum_lycopersicum]
MSTRG.63250	171.533	192.763	195.413	20.8536	20.7415	18.4012	7.40092	2.8877	0.000562243	0.0118785	up	Gene:G47390|TU76266(252.1)	UNKNOWN	scaffold5600	14664	16476	PREDICTED:_heat_shock_cognate_70_kDa_protein_[Nicotiana_tomentosiformis]
MSTRG.28113	100.8	108.478	100.369	9.22404	8.37841	7.79528	11.1379	3.47741	0.00056333	0.0118785	up	Gene:G22769|TU37263(2.4)	UNKNOWN	chr3	13576687	13578169	PREDICTED:_probable_GTP_diphosphokinase_RSH2,_chloroplastic_[Solanum_lycopersicum]
MSTRG.13574	3.966	4.30537	5.20592	0.0498375	0.0851107	0.122248	3.69374	1.88508	0.000563757	0.0118785	up	Gene:G11114|TU18301(4.5)	UNKNOWN	chr13	157259	158532	PREDICTED:_LOW_QUALITY_PROTEIN:_G-type_lectin_S-receptor-like_serine/threonine-protein_kinase_CES101_[Sesamum_indicum]
MSTRG.46976	4.10737	3.52881	2.85474	0.98884	0.852727	0.894228	3.46355	1.79225	0.000563928	0.0118785	up	Gene:G38205|TU62609(24.3)	UNKNOWN	chr9	3266968	3267657	PREDICTED:_D-3-phosphoglycerate_dehydrogenase_2,_chloroplastic-like_[Sesamum_indicum]
MSTRG.1112	498.896	462.576	418.583	284.69	273.098	276.765	2.10373	1.07295	0.000564366	0.0118785	up	Gene:G818|TU1344(178.7)	UNKNOWN	chr1	18013978	18015326	PREDICTED:_protein_translation_factor_SUI1_homolog_[Sesamum_indicum]
MSTRG.40939	5.86076	5.93051	4.47665	0.325044	0.182944	0.338344	7.24281	2.85655	0.000564641	0.0118785	up	Gene:G33147|TU54319(1.4)	UNKNOWN	chr6	42661342	42663611	PREDICTED:_guanine_nucleotide-binding_protein_subunit_gamma_2-like_isoform_X1_[Nicotiana_sylvestris]
MSTRG.65993	24.8945	26.1395	23.0697	8.17629	8.36475	8.32889	3.1431	1.65219	0.000565448	0.0118785	up	Gene:G48930|TU78561(24.8)	UNKNOWN	scaffold960	59568	60307	PREDICTED:_2-oxoglutarate_dehydrogenase,_mitochondrial-like_[Nicotiana_sylvestris]
MSTRG.46829	27.5001	27.8434	21.9596	1.68484	1.85555	1.50577	13.5425	3.75942	0.000565706	0.0118785	up	Gene:G38063|TU62341(2.8)	UNKNOWN	chr9	1323049	1323345	PREDICTED:_cytochrome_P450_82C2_[Sesamum_indicum]
MSTRG.1341	5.94728	5.84774	5.43033	1.66826	1.46149	1.60652	2.95614	1.56371	0.000565743	0.0118785	up	Gene:G1170|TU1944(1.5)	UNKNOWN	chr1	20180580	20182800	PREDICTED:_IAA-amino_acid_hydrolase_ILR1-like_4_[Nicotiana_sylvestris]
MSTRG.4273	154.956	146.114	127.23	79.1111	81.176	78.5979	2.34078	1.22699	0.000566584	0.0118785	up	Gene:G3596|TU5898(29.1)	UNKNOWN	chr10	18221366	18222240	PREDICTED:_thioredoxin-like_1-1,_chloroplastic_[Nicotiana_sylvestris]
MSTRG.29844	33.4148	31.3773	22.7984	13.2785	13.7015	13.5797	3.54874	1.82731	0.000567111	0.0118785	up	Gene:G24122|TU39501(180.6)	UNKNOWN	chr3	30971256	30973036	PnFL-2_n=1_Tax=Ipomoea_batatas_RepID=
MSTRG.22118	73.263	63.0076	55.3539	17.2835	18.7987	18.8462	4.88453	2.28822	0.00056861	0.0118845	up	Gene:G18024|TU29438(55.2)	UNKNOWN	chr15	13791064	13793385	PREDICTED:_formin-1_isoform_X1_[Sesamum_indicum]
MSTRG.1407	11.8142	10.0485	8.77678	3.94401	4.083	4.08408	3.19655	1.67652	0.000569421	0.0118845	up	Gene:G1080|TU1786(2.5)	UNKNOWN	chr1	21877343	21878927	PREDICTED:_probable_mitochondrial_adenine_nucleotide_transporter_BTL1_isoform_X1_[Solanum_lycopersicum]
MSTRG.5097	11.7087	10.8199	9.86465	1.4222	1.21381	1.1618	6.38773	2.6753	0.000569479	0.0118845	up	Gene:G4146|TU6834(1.6)	UNKNOWN	chr10	28232765	28234101	PREDICTED:_aspartate_aminotransferase,_cytoplasmic_[Nicotiana_tomentosiformis]
MSTRG.38730	153.86	152.013	145.418	76.6702	80.5601	78.5671	2.05924	1.04211	0.000570953	0.0119057	up	Gene:G31366|TU51428(175.0)	UNKNOWN	chr6	8312030	8324290	PREDICTED:_28_kDa_heat-_and_acid-stable_phosphoprotein-like_[Nicotiana_sylvestris]
MSTRG.50690	3186.4	2991.09	2788.71	454.735	411.315	487.989	8.23126	3.04111	0.000572472	0.0119057	up	Gene:G40870|TU66962(9.1)	UNKNOWN	scaffold11606	3153	3788	-
MSTRG.30987	3.35783	3.59439	4.84145	0.0160582	0.015145	0.0361272	3.11727	1.64028	0.000573587	0.0119057	up	Gene:G25116|TU41214(0.9)	UNKNOWN	chr4	5820213	5821924	PREDICTED:_putative_receptor-like_protein_kinase_At4g00960_isoform_X1_[Nicotiana_sylvestris]
MSTRG.26059	27.5787	25.9115	22.9267	8.33036	8.99748	9.31076	3.48557	1.80139	0.000573762	0.0119057	up	Gene:G21155|TU34575(4.8)	UNKNOWN	chr2	38587079	38588080	PREDICTED:_chloroplastic_group_IIB_intron_splicing_facilitator_CRS2,_chloroplastic-like_[Nicotiana_sylvestris]
MSTRG.19568	12.8492	11.4256	8.7965	2.35783	1.92126	2.14541	6.28833	2.65268	0.000574044	0.0119057	up	Gene:G15952|TU26061(24.3)	UNKNOWN	chr14	38412556	38415975	PREDICTED:_2-isopropylmalate_synthase_B-like_[Solanum_tuberosum]
MSTRG.40663	2.57544	2.63694	2.32841	0.88763	0.833545	0.850295	2.12398	1.08677	0.000574563	0.0119104	up	Gene:G32941|TU53952(1.4)	UNKNOWN	chr6	39393790	39394732	PREDICTED:_peptide_chain_release_factor_1-like,_mitochondrial_[Nicotiana_tomentosiformis]
MSTRG.48622	35.5245	30.7417	26.9101	13.9187	14.0019	15.139	3.05014	1.60888	0.000574909	0.0119107	up	Gene:G39485|TU64777(33.5)	UNKNOWN	chr9	20329605	20331649	lipoxygenase_[Nicotiana_attenuata]
MSTRG.2768	29.6798	31.5003	25.5499	1.80088	1.95437	2.30325	12.9915	3.6995	0.00057766	0.0119438	up	Gene:G2497|TU4149(7.0)	UNKNOWN	chr1	34152875	34154058	101_kDa_heat_shock_protein_[Nicotiana_tabacum]
MSTRG.65291	7.95198	9.55143	9.0921	0	0	0.045614	8.61782	3.10732	0.000580331	0.0119654	up	Gene:G48537|TU77946(1.4)	UNKNOWN	scaffold854	179582	181383	PREDICTED:_phospholipase_A1-IIgamma-like_[Solanum_lycopersicum]
MSTRG.9158	11.8395	10.3296	8.21685	2.70955	3.0713	3.02755	4.4905	2.16688	0.000582647	0.0119977	up	Gene:G7273|TU11981(26.2)	UNKNOWN	chr11	38311138	38312393	PREDICTED:_putative_protein_phosphatase_2C_53_[Nicotiana_sylvestris]
MSTRG.24480	7.97753	7.42066	5.81892	0.785345	0.562372	0.624834	7.24708	2.8574	0.000584147	0.0120014	up	Gene:G19944|TU32618(179.1)	UNKNOWN	chr2	15923576	15924770	PREDICTED:_classical_arabinogalactan_protein_9_[Nicotiana_tomentosiformis]
MSTRG.48316	6.53381	6.66995	6.90256	0.303736	0.303493	0.444252	5.4699	2.45151	0.000584614	0.0120014	up	Gene:G39276|TU64441(0.8)	UNKNOWN	chr9	15588264	15588701	PREDICTED:_probable_carboxylesterase_15_[Solanum_lycopersicum]
MSTRG.44363	20.8769	21.2245	20.7057	5.2174	5.73998	5.29	3.4411	1.78287	0.000587064	0.0120456	up	Gene:G35855|TU58781(25.5)	UNKNOWN	chr8	6729563	6731445	PREDICTED:_uncharacterized_protein_LOC104215593_[Nicotiana_sylvestris]
MSTRG.58363	125.655	138.911	125.397	21.4342	19.8289	20.5457	6.30937	2.6575	0.000588698	0.0120607	up	Gene:G45054|TU72812(95.8)	UNKNOWN	scaffold2729	23400	25386	PREDICTED:_luminal-binding_protein_[Nicotiana_sylvestris]
MSTRG.43751	47.4734	43.002	38.2799	27.4495	26.1496	27.9948	2.10335	1.07269	0.000589821	0.0120737	up	Gene:G35406|TU58053(58.7)	UNKNOWN	chr8	928369	930958	PREDICTED:_uncharacterized_protein_LOC101258822_[Solanum_lycopersicum]
MSTRG.9113	8.90296	9.35788	10.0989	3.00216	3.17943	3.17319	2.16562	1.11478	0.000589947	0.0120737	up	Gene:G7426|TU12214(6.9)	UNKNOWN	chr11	38742239	38744547	PREDICTED:_DEAD-box_ATP-dependent_RNA_helicase_18_[Sesamum_indicum]
MSTRG.1068	5.94143	5.40387	5.40752	1.2864	1.14926	1.2613	3.27221	1.71027	0.000590231	0.0120737	up	Gene:G680|TU1129(1.2)	UNKNOWN	chr1	16524339	16525117	PREDICTED:_putative_4-hydroxy-4-methyl-2-oxoglutarate_aldolase_3_[Solanum_lycopersicum]
MSTRG.1544	16.4795	15.5634	11.5027	6.18132	6.57428	6.77449	3.39671	1.76414	0.000590668	0.0120759	up	Gene:G1150|TU1906(20.5)	UNKNOWN	chr1	22036105	22038549	PREDICTED:_uncharacterized_protein_LOC104117889_[Nicotiana_tomentosiformis]
MSTRG.52077	4.41031	3.95149	3.2324	0.740669	0.561993	0.754963	4.15846	2.05605	0.000590941	0.0120759	up	Gene:G41655|TU68100(3.9)	UNKNOWN	scaffold1422	102880	103510	PREDICTED:_protein_TIC_22-like,_chloroplastic_[Nicotiana_sylvestris]
MSTRG.13449	7.22388	6.61213	6.52386	0.420133	0.430076	0.597878	6.0322	2.59269	0.000592358	0.0120813	up	Gene:G11040|TU18184(0.7)	UNKNOWN	chr12	52030479	52032578	PREDICTED:_uncharacterized_protein_LOC104091376_[Nicotiana_tomentosiformis]
MSTRG.30287	9.39429	7.45463	6.32883	1.30506	1.12954	1.2278	6.24758	2.6433	0.000593285	0.0120929	up	Gene:G24458|TU40095(4.5)	UNKNOWN	chr3	34809205	34811264	PREDICTED:_armadillo_repeat-containing_kinesin-like_protein_1_[Solanum_lycopersicum]
MSTRG.20894	565.794	531.69	516.969	110.117	103.04	118.036	5.60468	2.48663	0.000594115	0.0120929	up	Gene:G16954|TU27725(456.1)	UNKNOWN	chr14	51023170	51024674	PREDICTED:_auxin-repressed_12.5_kDa_protein-like_[Nicotiana_tomentosiformis]
MSTRG.40140	38.7901	33.695	34.5717	7.58297	7.63477	7.75601	4.81554	2.2677	0.000595072	0.0120929	up	Gene:G32644|TU53478(4.2)	UNKNOWN	chr6	28133484	28135371	PREDICTED:_uncharacterized_protein_ycf23-like_[Solanum_tuberosum]
MSTRG.15991	72.2823	67.9842	51.9981	44.8453	42.4822	45.0976	2.32964	1.22011	0.000598709	0.0121247	up	Gene:G13017|TU21344(21.7)	UNKNOWN	chr13	33960759	33961507	heme_oxygenase_1_[Nicotiana_tabacum]
MSTRG.56076	713.014	702.274	619.065	124.196	121.27	110.94	6.84387	2.77481	0.000599346	0.0121247	up	Gene:G43893|TU71226(299.5)	UNKNOWN	scaffold2204	7512	8792	-
MSTRG.26619	9.13314	9.01458	7.44874	0.83741	0.592315	0.710649	7.37867	2.88336	0.000600245	0.0121368	up	Gene:G21609|TU35318(0.8)	UNKNOWN	chr2	44973574	44973874	PREDICTED:_uncharacterized_protein_LOC105161049_[Sesamum_indicum]
MSTRG.52450	15.2986	14.8682	14.5429	2.87094	2.76178	2.49677	4.48539	2.16523	0.000602334	0.0121608	up	Gene:G41888|TU68435(4.2)	UNKNOWN	scaffold1489	53149	55598	PREDICTED:_uncharacterized_protein_LOC104214838_isoform_X1_[Nicotiana_sylvestris]
MSTRG.25415	6.85584	5.49278	4.71672	0.767965	0.801427	0.743834	5.6868	2.50762	0.000604821	0.0121865	up	Gene:G20646|TU33754(0.5)	UNKNOWN	chr2	29872857	29874286	PREDICTED:_ATP-dependent_6-phosphofructokinase_6_[Sesamum_indicum]
MSTRG.38353	40.8417	42.8363	36.9048	9.1476	9.81632	9.81882	4.61166	2.20529	0.000605474	0.0121883	up	Gene:G30816|TU50534(1.3)	UNKNOWN	chr6	2759466	2760651	PREDICTED:_methylmalonate-semialdehyde_dehydrogenase_[acylating],_mitochondrial-like_[Sesamum_indicum]
MSTRG.3922	43.4171	48.2859	46.3228	6.71922	7.17546	7.3358	5.51256	2.46272	0.000605514	0.0121883	up	Gene:G3361|TU5511(46.4)	UNKNOWN	chr10	12544461	12548578	PREDICTED:_cyprosin-like_isoform_X1_[Nicotiana_tomentosiformis]
MSTRG.52723	36.7677	34.4146	44.9831	0.775662	0.830208	0.984318	15.6573	3.96876	0.000606658	0.0122052	up	Gene:G42040|TU68655(70.5)	UNKNOWN	scaffold1551	104813	105663	PREDICTED:_kirola-like_[Sesamum_indicum]
MSTRG.46533	17.5758	16.251	14.4721	2.45591	2.00468	2.44773	6.84997	2.7761	0.000607279	0.0122055	up	Gene:G37894|TU62056(10.6)	UNKNOWN	chr8	40687269	40691627	PREDICTED:_transcription_factor_bHLH66-like_[Nicotiana_tomentosiformis]
MSTRG.32208	243.556	229.811	201.755	102.966	94.2337	102.074	2.96884	1.5699	0.00060798	0.0122135	up	Gene:G26256|TU43087(215.0)	UNKNOWN	chr4	19341846	19343509	PREDICTED:_40S_ribosomal_protein_S18-like_[Nicotiana_tomentosiformis]
MSTRG.36923	2.87203	1.63338	0.494628	0.0173016	0.073664	0.0916562	8.94365	3.16086	0.0006098	0.0122328	up	Gene:G29816|TU48851(8.3)	UNKNOWN	chr5	33054737	33060752	PREDICTED:_peroxidase_52-like_[Solanum_tuberosum]
MSTRG.30242	11.4083	10.7785	10.1004	4.17983	3.87751	3.89767	2.74226	1.45536	0.000610009	0.0122328	up	Gene:G24359|TU39924(8.0)	UNKNOWN	chr3	34069599	34071184	PREDICTED:_uncharacterized_protein_At1g51745-like_[Solanum_lycopersicum]
MSTRG.23700	59.2036	54.2682	48.444	17.3938	16.0637	16.0083	4.10088	2.03594	0.000610586	0.0122328	up	Gene:G19370|TU31651(20.0)	UNKNOWN	chr2	5063067	5065136	PREDICTED:_very-long-chain_3R
MSTRG.11911	13.4979	13.8147	12.98	6.52214	6.35789	6.26718	2.07307	1.05177	0.000611778	0.0122328	up	Gene:G9655|TU15867(1.4)	UNKNOWN	chr12	34772039	34772869	PREDICTED:_protein_MEI2-like_2_isoform_X1_[Nicotiana_sylvestris]
MSTRG.59811	24.3735	25.6261	18.639	3.25699	3.07532	3.54636	8.52278	3.09132	0.000611974	0.0122328	up	Gene:G45701|TU73715(1.6)	UNKNOWN	scaffold3100	16494	20073	PREDICTED:_amino_acid_permease_3-like_[Nicotiana_tomentosiformis]
MSTRG.52021	80.1719	77.6076	65.78	28.7644	29.5457	27.9737	3.34081	1.7402	0.00061282	0.0122352	up	Gene:G41631|TU68048(18.1)	UNKNOWN	scaffold14134	2436	3782	PREDICTED:_30S_ribosomal_protein_2,_chloroplastic_[Sesamum_indicum]
MSTRG.5592	84.252	105.845	97.4709	2.67016	2.73192	3.01131	22.3483	4.4821	0.000613004	0.0122352	up	Gene:G4530|TU7498(23.3)	UNKNOWN	chr10	34155044	34156223	PREDICTED:_mannosylglycoprotein_endo-beta-mannosidase_isoform_X1_[Nicotiana_sylvestris]
MSTRG.24910	1.66556	1.40509	0.84496	0.392239	0.298709	0.48227	2.86857	1.52033	0.00061404	0.0122391	up	Gene:G20382|TU33301(1.7)	UNKNOWN	chr2	22997370	23002767	Uncharacterized_protein_n=1_Tax=Solanum_lycopersicum_RepID=
MSTRG.17875	79.8242	89.6963	82.8518	13.6683	13.8297	13.0497	5.68689	2.50764	0.000614521	0.0122391	up	Gene:G14602|TU23847(1.8)	UNKNOWN	chr14	16434757	16436215	PREDICTED:_probable_zinc_metallopeptidase_EGY3,_chloroplastic_isoform_X1_[Nicotiana_sylvestris]
MSTRG.29431	9.75568	10.8027	9.40476	0.214874	0.14797	0.0760369	10.2111	3.35207	0.000615122	0.0122391	up	Gene:G23822|TU38994(18.1)	UNKNOWN	chr3	27224501	27226218	PREDICTED:_NAC_domain-containing_protein_72-like_[Sesamum_indicum]
MSTRG.49385	62.8841	57.5549	51.2138	32.4189	30.9664	33.8834	2.34284	1.22826	0.000616456	0.0122527	up	Gene:G40027|TU65674(101.0)	UNKNOWN	chr9	31981018	31984550	PREDICTED:_40S_ribosomal_protein_S19-3_[Nicotiana_tomentosiformis]
MSTRG.14587	7.39359	7.50612	5.74501	2.0291	1.94503	2.14388	3.67964	1.87956	0.000617228	0.0122527	up	Gene:G11983|TU19700(28.8)	UNKNOWN	chr13	10938219	10942147	PREDICTED:_uncharacterized_protein_LOC101259907_isoform_X1_[Solanum_lycopersicum]
MSTRG.54394	43.5381	43.8735	37.3226	21.293	21.1309	22.1294	2.40778	1.2677	0.000618143	0.0122649	up	Gene:G42993|TU70009(2.0)	UNKNOWN	scaffold1865	84871	87539	PREDICTED:_bifunctional_aspartate_aminotransferase_and_glutamate/aspartate-prephenate_aminotransferase-like_[Solanum_tuberosum]
MSTRG.64939	40.2104	35.321	27.8023	4.4181	4.79629	4.13287	10.4477	3.38512	0.000618882	0.0122735	up	Gene:G48385|TU77728(3.6)	UNKNOWN	scaffold79	495576	501976	PREDICTED:_probable_inositol_transporter_2_[Nicotiana_tomentosiformis]
MSTRG.28361	4.76708	4.98351	5.71933	0	0	0.08562	4.87982	2.28683	0.00061933	0.0122763	up	Gene:G22956|TU37552(4.1)	UNKNOWN	chr3	16930349	16932766	PREDICTED:_transcription_factor_MYB108-like_[Solanum_lycopersicum]
MSTRG.13576	3.25486	2.89028	2.8478	0.110909	0.016867	0.059826	4.27788	2.0969	0.000621207	0.0122949	up	Gene:G11118|TU18309(0.8)	UNKNOWN	chr13	155614	157043	PREDICTED:_LOW_QUALITY_PROTEIN:_G-type_lectin_S-receptor-like_serine/threonine-protein_kinase_CES101_[Sesamum_indicum]
MSTRG.30345	56.1726	54.3567	45.4157	16.01	16.8046	15.6525	4.13915	2.04933	0.000621488	0.0122949	up	Gene:G24539|TU40223(7.1)	UNKNOWN	chr4	281822	285374	PREDICTED:_uncharacterized_protein_LOC104245449_[Nicotiana_sylvestris]
MSTRG.9627	150.795	154.41	123.301	4.16319	3.66063	3.08815	40.9231	5.35484	0.000621943	0.0122979	up	Gene:G7682|TU12654(2.4)	UNKNOWN	chr12	2856562	2857103	PREDICTED:_uncharacterized_protein_LOC102598618_[Solanum_tuberosum]
MSTRG.9398	1.9725	1.84703	1.81995	0.056767	0.123601	0.12718	2.80491	1.48795	0.000622551	0.0123039	up	Gene:G7625|TU12545(6.9)	UNKNOWN	chr12	520337	521978	PREDICTED:_acidic_endochitinase_[Nicotiana_tomentosiformis]
MSTRG.18147	37.7389	37.193	38.8378	10.8673	10.3688	11.2939	3.18509	1.67134	0.000623145	0.0123096	up	Gene:G14815|TU24170(73.5)	UNKNOWN	chr14	19387267	19389920	PREDICTED:_vacuolar-sorting_receptor_3-like_[Sesamum_indicum]
MSTRG.7231	4.85182	5.4853	4.42203	0	0	0	6.87509	2.78138	0.000624634	0.0123269	up	Gene:G5827|TU9605(0.9)	UNKNOWN	chr11	10711329	10713723	PREDICTED:_lamin-like_protein_[Sesamum_indicum]
MSTRG.6818	76.4427	76.2645	64.4276	22.9878	21.1645	21.5302	4.13699	2.04858	0.000627628	0.0123566	up	Gene:G5801|TU9553(6.9)	UNKNOWN	chr11	5831904	5834533	RecName:_Full=Inositol-3-phosphate_synthase;_Short=MIP_synthase;_AltName:_Full=Myo-inositol_1-phosphate_synthase;_Short=IPS;_Short=MI-1-P_synthase
MSTRG.44581	202.768	194.445	163.317	94.8293	93.3085	102.85	2.68212	1.42337	0.000628055	0.0123566	up	Gene:G36177|TU59322(110.1)	UNKNOWN	chr8	8548999	8550498	PREDICTED:_peroxisomal_membrane_protein_11D-like_[Nicotiana_sylvestris]
MSTRG.50659	12.5288	9.57545	9.3659	0.022492	0.0991576	0.0750512	14.8254	3.89	0.000628256	0.0123566	up	Gene:G40854|TU66941(5.0)	UNKNOWN	scaffold1154	34805	35300	PREDICTED:_major_allergen_Pru_ar_1-like_[Nicotiana_tomentosiformis]
MSTRG.13354	10.2529	10.6513	8.20785	2.35087	2.27137	2.4034	4.42612	2.14604	0.000628288	0.0123566	up	Gene:G10889|TU17946(1.5)	UNKNOWN	chr12	50073468	50074506	PREDICTED:_RING_finger_and_CHY_zinc_finger_domain-containing_protein_1-like_[Nicotiana_sylvestris]
MSTRG.21193	57.9333	55.6805	46.1984	26.601	27.7735	27.0613	2.65718	1.4099	0.000630095	0.0123741	up	Gene:G17192|TU28127(15.8)	UNKNOWN	chr15	2632839	2636820	PREDICTED:_pentatricopeptide_repeat-containing_protein_At5g46580,_chloroplastic_[Nicotiana_sylvestris]
MSTRG.31023	35.2661	32.237	26.5572	7.80637	7.74085	9.15717	5.35768	2.42161	0.000632597	0.0124079	up	Gene:G25211|TU41371(20.3)	UNKNOWN	chr4	7169922	7171695	PREDICTED:_monosaccharide-sensing_protein_2-like_[Nicotiana_sylvestris]
MSTRG.12576	34.9075	31.5004	29.6541	10.6051	9.6574	10.2497	3.66787	1.87494	0.000632741	0.0124079	up	Gene:G10207|TU16782(31.8)	UNKNOWN	chr12	41795944	41799469	PREDICTED:_putative_E3_ubiquitin-protein_ligase_XBAT31_[Nicotiana_tomentosiformis]
MSTRG.48900	18.796	15.5432	12.5367	7.89184	8.12501	8.22541	3.06861	1.61758	0.000633161	0.0124101	up	Gene:G39686|TU65104(1.0)	UNKNOWN	chr9	24942315	24943320	PREDICTED:_RING-H2_finger_protein_ATL47-like_[Nicotiana_sylvestris]
MSTRG.2162	8.69697	8.15529	7.60601	3.03602	3.26085	3.08692	2.59322	1.37474	0.000633552	0.0124107	up	Gene:G1874|TU3133(1.9)	UNKNOWN	chr1	27896841	27898298	PREDICTED:_nucleobase-ascorbate_transporter_3_[Solanum_lycopersicum]
MSTRG.17703	22.5492	24.4803	22.8433	5.09902	4.93924	4.72632	4.08953	2.03194	0.000634287	0.0124133	up	Gene:G14470|TU23635(1.8)	UNKNOWN	chr14	14375176	14379641	PREDICTED:_nudix_hydrolase_2-like_[Nicotiana_sylvestris]
MSTRG.30557	34.6148	34.4526	27.5401	13.0801	13.4122	14.1632	3.23233	1.69257	0.00063493	0.0124133	up	Gene:G24610|TU40347(18.4)	UNKNOWN	chr4	1772199	1775642	PREDICTED:_E3_ubiquitin-protein_ligase_RLIM_[Nicotiana_sylvestris]
MSTRG.36665	45.8522	44.8434	34.4389	4.37101	4.39354	3.81596	12.1326	3.60082	0.000635172	0.0124133	up	Gene:G29599|TU48528(5.5)	UNKNOWN	chr5	30270793	30272369	-
MSTRG.20795	133.366	110.51	90.2563	18.3024	19.8451	17.9482	9.42874	3.23706	0.000636514	0.0124218	up	Gene:G16858|TU27557(9.6)	UNKNOWN	chr14	50194279	50201888	PREDICTED:_gibberellin-regulated_protein_1-like_isoform_X1_[Nicotiana_sylvestris]
MSTRG.25743	31.6052	31.0128	26.0796	2.76385	3.38776	3.29888	9.77541	3.28916	0.000636531	0.0124218	up	Gene:G20899|TU34180(3.8)	UNKNOWN	chr2	34086884	34088546	PREDICTED:_UDP-glucose_4-epimerase_GEPI48_isoform_X1_[Solanum_lycopersicum]
MSTRG.27938	9.47993	9.37043	7.95361	2.39647	2.64307	2.48383	3.56534	1.83404	0.00063705	0.0124259	up	Gene:G22637|TU37041(8.6)	UNKNOWN	chr3	11769172	11772320	PREDICTED:_stress_response_protein_NST1-like_[Nicotiana_sylvestris]
MSTRG.47740	7.42295	6.45398	6.60467	0.779824	0.67324	0.79907	5.08373	2.34589	0.000638172	0.0124357	up	Gene:G38794|TU63577(4.3)	UNKNOWN	chr9	9821795	9824991	PREDICTED:_arogenate_dehydratase/prephenate_dehydratase_1,_chloroplastic_[Nicotiana_tomentosiformis]
MSTRG.41094	5.33986	5.6561	4.60878	0.814284	0.825297	0.921977	4.15061	2.05332	0.00064015	0.0124443	up	Gene:G33286|TU54572(13.3)	UNKNOWN	chr7	1078657	1081111	PREDICTED:_uncharacterized_protein_LOC102598636_isoform_X1_[Solanum_tuberosum]
MSTRG.50172	42.9596	38.9067	34.9376	24.2806	23.2573	24.9906	2.11636	1.08158	0.00064055	0.0124443	up	Gene:G40566|TU66513(8.3)	UNKNOWN	scaffold10657	3071	5135	PREDICTED:_uncharacterized_protein_LOC105167708_[Sesamum_indicum]
MSTRG.19569	7.97426	6.64012	6.1859	1.66216	1.66619	1.73109	3.94231	1.97904	0.000641535	0.0124443	up	Gene:G15955|TU26066(28.1)	UNKNOWN	chr14	38437382	38440213	PREDICTED:_nuclear_transcription_factor_Y_subunit_A-3-like_[Nicotiana_tomentosiformis]
MSTRG.21124	11.8753	11.4281	9.84957	1.72282	1.52806	1.96645	5.8495	2.54831	0.000641809	0.0124443	up	Gene:G17238|TU28206(2.1)	UNKNOWN	chr15	1194941	1198475	PREDICTED:_uncharacterized_protein_LOC102578251_[Solanum_tuberosum]
MSTRG.23251	29.0885	30.1725	24.5954	8.67807	8.28744	8.81373	3.94685	1.9807	0.000642507	0.0124443	up	Gene:G18935|TU30963(5.8)	UNKNOWN	chr2	748204	750650	PREDICTED:_cytochrome_P450_76A2-like_[Nicotiana_sylvestris]
MSTRG.49962	6.16991	5.61512	4.78107	2.97793	3.01661	3.30971	2.18633	1.12851	0.000642757	0.0124443	up	Gene:G40428|TU66308(2.0)	UNKNOWN	scaffold10326	280	3312	Skp1-like_protein_3_n=2_Tax=Petunia_RepID=
MSTRG.32278	7.26996	6.19083	5.83536	1.10758	1.08816	1.01913	4.53318	2.18052	0.000642785	0.0124443	up	Gene:G26163|TU42941(0.6)	UNKNOWN	chr4	20144567	20145094	PREDICTED:_zeatin_O-glucosyltransferase-like,_partial_[Nicotiana_sylvestris]
MSTRG.32597	11.0579	10.2367	9.22221	1.19884	1.18883	0.983847	6.45787	2.69106	0.00064315	0.0124443	up	Gene:G26403|TU43355(2.8)	UNKNOWN	chr4	23855147	23858182	Putative_uncharacterized_protein_n=2_Tax=Vitis_vinifera_RepID=
MSTRG.26266	83.6096	80.4939	69.6468	37.2655	35.9632	35.3201	2.74082	1.45461	0.000643602	0.0124443	up	Gene:G21319|TU34849(8.4)	UNKNOWN	chr2	41219137	41220266	PREDICTED:_SPX_domain-containing_protein_2-like_[Solanum_tuberosum]
MSTRG.39169	9.47434	7.78937	8.66488	0.0208043	0.0324982	0	10.0078	3.32306	0.000644547	0.0124443	up	Gene:G31718|TU52009(5.5)	UNKNOWN	chr6	13253305	13255022	PREDICTED:_UDP-glucose_flavonoid_3-O-glucosyltransferase_6-like_[Solanum_tuberosum]
MSTRG.18846	13.7381	14.0616	12.6489	7.03889	7.10667	7.20587	2.0282	1.0202	0.000644966	0.0124443	up	Gene:G15390|TU25140(4.1)	UNKNOWN	chr14	27743149	27743580	-
MSTRG.3480	16.8986	17.6235	21.8079	4.6548	4.56341	4.20654	2.46602	1.30218	0.000645457	0.0124443	up	Gene:G2963|TU4883(0.4)	UNKNOWN	chr10	6938486	6938906	PREDICTED:_acyltransferase-like_protein_At1g54570,_chloroplastic_isoform_X1_[Nicotiana_tomentosiformis]
MSTRG.57576	34.5927	33.8864	27.5445	16.8742	16.0206	17.4063	2.62146	1.39037	0.000646069	0.0124443	up	Gene:G44639|TU72220(62.6)	UNKNOWN	scaffold25419	998	2205	PREDICTED:_probable_aquaporin_NIP5-1_[Nicotiana_tomentosiformis]
MSTRG.46138	16.0453	14.7562	11.5025	3.52863	3.3326	3.15331	5.34889	2.41924	0.000647424	0.0124443	up	Gene:G37431|TU61316(9.2)	UNKNOWN	chr8	34345833	34346711	PREDICTED:_ABC_transporter_G_family_member_21_[Nicotiana_tomentosiformis]
MSTRG.14776	20.6617	19.6192	18.3089	9.2946	9.81091	9.44538	2.27732	1.18734	0.000647615	0.0124443	up	Gene:G12152|TU19970(2.4)	UNKNOWN	chr13	12975907	12978586	PREDICTED:_uncharacterized_protein_LOC105176044_[Sesamum_indicum]
MSTRG.19209	12.7831	12.0605	13.6639	0.38642	0.210631	0.346795	9.56234	3.25736	0.000648634	0.0124443	up	Gene:G15695|TU25650(2.8)	UNKNOWN	chr14	33294251	33297330	PREDICTED:_-
MSTRG.59648	66.4401	63.036	60.9927	0.856744	1.31927	1.36593	33.885	5.08257	0.000649068	0.0124443	up	Gene:G45645|TU73638(16.7)	UNKNOWN	scaffold306	269051	270481	PREDICTED:_probable_carboxylesterase_7-like_[Solanum_tuberosum]
MSTRG.64579	2.76821	2.36769	2.22598	0.247634	0.260583	0.217344	3.36712	1.75151	0.000649264	0.0124443	up	Gene:G48142|TU77356(18.9)	UNKNOWN	scaffold747	201924	205080	PREDICTED:_protein_FEZ-like_[Nicotiana_tomentosiformis]
MSTRG.25871	42.4009	36.8848	28.9687	18.0593	17.1528	19.9609	3.30084	1.72283	0.00064942	0.0124443	up	Gene:G21104|TU34503(14.1)	UNKNOWN	chr2	35639121	35640144	PREDICTED:_60S_ribosomal_protein_L35-like_[Sesamum_indicum]
MSTRG.352	11.7591	9.95187	3.98324	0.74793	0.813454	1.28224	19.5957	4.29246	0.00064957	0.0124443	up	Gene:G256|TU451(30.0)	UNKNOWN	chr1	4805776	4821965	-
MSTRG.25869	24.9423	24.995	24.7488	8.02064	8.0384	8.69545	2.88377	1.52796	0.000649592	0.0124443	up	Gene:G21006|TU34348(13.0)	UNKNOWN	chr2	36203000	36204516	PREDICTED:_LOW_QUALITY_PROTEIN:_Niemann-Pick_C1_protein-like_[Nicotiana_tomentosiformis]
MSTRG.14515	88.2351	83.5542	69.8859	16.2077	16.8122	15.0651	6.52675	2.70636	0.000649695	0.0124443	up	Gene:G11969|TU19685(32.8)	UNKNOWN	chr13	10178807	10181145	PREDICTED:_probable_protein_phosphatase_2C_49-like_[Solanum_tuberosum]
MSTRG.28117	79.0193	76.6173	67.9834	19.726	17.6634	20.2164	4.76264	2.25176	0.000649895	0.0124443	up	Gene:G22781|TU37276(14.4)	UNKNOWN	chr3	13601642	13605554	PREDICTED:_cytochrome_c-type_biogenesis_ccda-like_chloroplastic_protein_isoform_X1_[Nicotiana_tomentosiformis]
MSTRG.44092	13.0139	13.6669	12.7436	4.6689	4.68116	4.91534	2.59648	1.37656	0.000651425	0.012459	up	Gene:G35672|TU58486(1.1)	UNKNOWN	chr8	3839615	3840822	BZIP_transcription_factor-like_protein_Fragment
MSTRG.18268	17.2727	15.11	13.509	5.59928	5.90366	5.71284	3.27772	1.71269	0.000652612	0.0124647	up	Gene:G14931|TU24348(3.9)	UNKNOWN	chr14	20406332	20414265	-
MSTRG.63020	73.7652	69.4109	57.5554	25.5198	22.7877	24.4622	3.85799	1.94785	0.000653982	0.0124647	up	Gene:G47266|TU76082(2.9)	UNKNOWN	scaffold5325	10191	12609	PREDICTED:_glycerophosphodiester_phosphodiesterase_GDE1-like_[Nicotiana_sylvestris]
MSTRG.27903	37.1639	37.7119	32.7459	16.8473	17.3412	17.3332	2.4634	1.30065	0.000654013	0.0124647	up	Gene:G22603|TU36963(16.1)	UNKNOWN	chr3	11544691	11547542	PREDICTED:_uncharacterized_protein_LOC102590814_[Solanum_tuberosum]
MSTRG.18795	149.697	142.771	133.883	75.8816	77.658	74.5377	2.14892	1.10361	0.00065457	0.0124647	up	Gene:G15359|TU25095(15.4)	UNKNOWN	chr14	26928734	26931873	PREDICTED:_uncharacterized_protein_LOC104249090_[Nicotiana_sylvestris]
MSTRG.39513	17.6587	17.629	14.3064	3.57435	3.07428	3.5431	5.49289	2.45757	0.000654814	0.0124647	up	Gene:G32137|TU52683(0.9)	UNKNOWN	chr6	18267230	18268546	PREDICTED:_2-oxoisovalerate_dehydrogenase_subunit_beta_1,_mitochondrial-like_[Nicotiana_tomentosiformis]
MSTRG.60315	86.5392	92.3544	74.3252	6.02116	4.98908	5.14769	17.137	4.09904	0.000656573	0.0124762	up	Gene:G45930|TU74043(0.9)	UNKNOWN	scaffold3248	48380	48873	PREDICTED:_2-oxoisovalerate_dehydrogenase_subunit_alpha_1,_mitochondrial-like_[Solanum_tuberosum]
MSTRG.49598	8.24941	8.75361	7.54094	1.50924	1.35281	1.53343	4.34247	2.11851	0.000656973	0.0124762	up	Gene:G40163|TU65885(4.9)	UNKNOWN	chr9	35398832	35402556	PREDICTED:_ferric_reduction_oxidase_8,_mitochondrial,_partial_[Sesamum_indicum]
MSTRG.44044	6.47614	5.4562	4.53155	1.30264	1.32943	1.5981	4.15856	2.05608	0.000657336	0.0124762	up	Gene:G35637|TU58430(4.0)	UNKNOWN	chr8	3655828	3656653	PREDICTED:_T-complex_protein_1_subunit_epsilon-like_[Solanum_tuberosum]
MSTRG.3536	4.02981	3.34491	2.25729	1.31823	1.16133	1.21414	3.45592	1.78907	0.000657585	0.0124762	up	Gene:G2984|TU4918(8.8)	UNKNOWN	chr10	7252276	7261894	lipoxygenase_[Nicotiana_tabacum]
MSTRG.54285	13.217	13.228	9.83172	4.36016	4.38232	4.59236	3.66154	1.87245	0.000657931	0.0124768	up	Gene:G42917|TU69909(25.5)	UNKNOWN	scaffold18421	595	2510	PREDICTED:_programmed_cell_death_6-interacting_protein-like,_partial_[Nicotiana_tomentosiformis]
MSTRG.20084	70.9241	67.6496	52.3284	32.4525	29.8503	32.371	3.11587	1.63963	0.000658358	0.0124791	up	Gene:G16348|TU26680(26.6)	UNKNOWN	chr14	44175865	44177523	PREDICTED:_60S_ribosomal_protein_L21-2_[Solanum_lycopersicum]
MSTRG.46325	30.542	29.5239	27.7984	16.5281	15.9809	15.7913	2.00442	1.00318	0.000658762	0.0124809	up	Gene:G37496|TU61411(110.0)	UNKNOWN	chr8	36626935	36629062	PREDICTED:_40S_ribosomal_protein_S10-like_[Solanum_lycopersicum]
MSTRG.54383	3.64887	3.03116	2.89862	0.382926	0.336927	0.380128	3.84283	1.94217	0.000660138	0.0125011	up	Gene:G42975|TU69987(5.9)	UNKNOWN	scaffold18620	3	1397	PREDICTED:_probable_xyloglucan_endotransglucosylase/hydrolase_protein_30_[Nicotiana_tomentosiformis]
MSTRG.48546	4.0702	3.98328	3.18525	1.30375	1.1739	1.37627	2.81605	1.49367	0.000661672	0.0125113	up	Gene:G39441|TU64703(1.3)	UNKNOWN	chr9	18951035	18952748	PREDICTED:_cytochrome_P450_71A1-like_[Solanum_lycopersicum]
MSTRG.22481	16.9511	16.5677	14.2119	3.39718	3.80169	3.45738	4.69042	2.22972	0.000662122	0.0125113	up	Gene:G18472|TU30169(2.4)	UNKNOWN	chr15	18415476	18416920	PREDICTED:_UDP-glucose_4-epimerase_GEPI48_isoform_X1_[Solanum_lycopersicum]
MSTRG.13515	70.7123	62.6529	60.1103	0.497596	0.945989	0.606647	46.5716	5.54138	0.000662947	0.0125131	up	Gene:G11031|TU18172(6.8)	UNKNOWN	chr12	52013734	52014408	PREDICTED:_uncharacterized_protein_LOC104095314_[Nicotiana_tomentosiformis]
MSTRG.21112	1.8301	1.90148	1.78064	0.189346	0.123104	0.187743	2.54563	1.34802	0.000663269	0.0125133	up	Gene:G17113|TU27995(19.5)	UNKNOWN	chr15	1044318	1077378	PREDICTED:_zinc_finger_A20_and_AN1_domain-containing_stress-associated_protein_1_[Solanum_lycopersicum]
MSTRG.12744	43.4412	39.4566	39.712	13.0876	12.6852	12.4517	3.35492	1.74628	0.000663959	0.0125205	up	Gene:G10459|TU17239(7.5)	UNKNOWN	chr12	43297856	43301729	PREDICTED:_serine/arginine-rich_splicing_factor_SR45a-like_isoform_X1_[Nicotiana_sylvestris]
MSTRG.60800	3.40991	3.16164	2.27134	1.34118	1.33121	1.3075	2.6061	1.38189	0.000668139	0.0125521	up	Gene:G46107|TU74304(1.4)	UNKNOWN	scaffold3407	37921	38843	PREDICTED:_proline-rich_receptor-like_protein_kinase_PERK1_[Nicotiana_sylvestris]
MSTRG.5322	3.67429	3.51636	3.18131	0.137437	0.200492	0.290877	4.41626	2.14283	0.000668415	0.0125521	up	Gene:G4365|TU7212(8.2)	UNKNOWN	chr10	31536747	31538009	PREDICTED:_carboxylesterase_1-like_[Solanum_tuberosum]
MSTRG.9380	26.7792	26.1482	20.6953	2.82899	2.79522	2.42072	9.76907	3.28822	0.000668628	0.0125521	up	Gene:G7741|TU12751(27.7)	UNKNOWN	chr12	289487	292662	PREDICTED:_transcriptional_activator_TAF-1_[Nicotiana_sylvestris]
MSTRG.48538	86.7517	96.2998	91.3172	8.60595	9.16486	7.82286	9.01936	3.17302	0.000669356	0.0125521	up	Gene:G39443|TU64708(2.9)	UNKNOWN	chr9	18872646	18873467	PREDICTED:_aldehyde_dehydrogenase_family_7_member_B4-like_n=1_Tax=Cucumis_sativus_RepID=
MSTRG.6595	29.7112	30.3632	31.025	4.85435	4.23352	4.8019	5.36158	2.42266	0.00066953	0.0125521	up	Gene:G5355|TU8847(7.7)	UNKNOWN	chr11	4298264	4300830	PREDICTED:_uncharacterized_transporter_C5D6.04-like_isoform_X2_[Nicotiana_sylvestris]
MSTRG.54282	117.003	112.523	85.183	25.689	24.0478	23.3806	6.55446	2.71248	0.000671152	0.0125521	up	Gene:G42914|TU69906(5.8)	UNKNOWN	scaffold18406	1197	2676	PREDICTED:_uncharacterized_protein_LOC102592806_[Solanum_tuberosum]
MSTRG.3262	13.4735	12.3037	10.5699	1.01058	1.25829	1.00368	8.39851	3.07013	0.000671245	0.0125521	up	Gene:G2792|TU4607(3.6)	UNKNOWN	chr10	3965519	3966788	Predicted_protein_n=1_Tax=Populus_trichocarpa_RepID=
MSTRG.28787	1.25663	1.04693	0.960465	0.0390671	0.0523536	0.0425908	2.39348	1.25911	0.000671846	0.012555	up	Gene:G23344|TU38190(1.0)	UNKNOWN	chr3	21632484	21634719	PREDICTED:_cellulose_synthase-like_protein_H1_[Nicotiana_tomentosiformis]
MSTRG.51581	16.1733	16.8274	15.4069	2.05446	1.67518	1.82636	6.56631	2.71508	0.000674495	0.0125753	up	Gene:G41369|TU67668(15.7)	UNKNOWN	scaffold13310	1594	2592	Uncharacterized_protein_n=1_Tax=Solanum_tuberosum_RepID=
MSTRG.13740	47.4525	44.492	39.3185	9.76538	10.8501	11.2794	5.06406	2.34029	0.000674675	0.0125753	up	Gene:G11269|TU18555(3.8)	UNKNOWN	chr13	2289992	2290477	PREDICTED:_uncharacterized_protein_LOC104085210_[Nicotiana_tomentosiformis]
MSTRG.18177	109.519	108.758	88.8685	59.0459	58.4581	60.8072	2.35656	1.23668	0.000674979	0.0125753	up	Gene:G14841|TU24206(78.2)	UNKNOWN	chr14	19562057	19565001	PREDICTED:_S-formylglutathione_hydrolase_[Nicotiana_sylvestris]
MSTRG.30173	75.2199	69.9759	64.4403	29.086	29.0412	31.779	2.88155	1.52684	0.000675448	0.0125782	up	Gene:G24309|TU39838(90.1)	UNKNOWN	chr3	33865081	33866896	PREDICTED:_60S_ribosomal_protein_L28-1_[Solanum_lycopersicum]
MSTRG.9302	8.61195	9.59519	10.1858	1.59782	1.44429	1.55137	3.40028	1.76565	0.000677395	0.0125915	up	Gene:G7448|TU12252(3.3)	UNKNOWN	chr11	41344200	41347991	PREDICTED:_sphingosine-1-phosphate_lyase_[Solanum_lycopersicum]
MSTRG.37282	17.0337	16.9478	14.2554	3.52081	3.23997	3.87559	4.99253	2.31977	0.000677639	0.0125915	up	Gene:G30064|TU49259(186.9)	UNKNOWN	chr5	37458313	37516089	PREDICTED:_zinc_finger_CCCH_domain-containing_protein_29_[Sesamum_indicum]
MSTRG.28881	16.664	15.7106	14.0152	3.84219	3.30717	3.51403	4.56814	2.19161	0.000679413	0.0125971	up	Gene:G23434|TU38319(31.9)	UNKNOWN	chr3	22895341	22901030	PREDICTED:_protein_NRT1/_PTR_FAMILY_2.11-like_[Nicotiana_sylvestris]
MSTRG.56942	24.728	23.4685	17.9697	2.46909	2.59846	2.19034	10.2406	3.35623	0.000679671	0.0125971	up	Gene:G44330|TU71813(26.7)	UNKNOWN	scaffold2388	3081	5472	PREDICTED:_formin-1_isoform_X1_[Sesamum_indicum]
MSTRG.19042	107.921	105.994	80.9196	4.30301	5.24269	5.8694	25.7011	4.68376	0.000680915	0.0126027	up	Gene:G15548|TU25400(1.7)	UNKNOWN	chr14	29949450	29949884	Uncharacterized_protein_n=1_Tax=Brachypodium_distachyon_RepID=
MSTRG.49029	17.8536	15.5057	11.2323	11.9603	11.2443	11.753	2.3107	1.20833	0.000681523	0.0126027	up	Gene:G39758|TU65219(27.6)	UNKNOWN	chr9	26854714	26856003	PREDICTED:_mannose-1-phosphate_guanyltransferase_alpha-B-like_[Nicotiana_sylvestris]
MSTRG.1860	19.8102	16.2486	16.2692	0.95898	1.15091	0.992939	11.1585	3.48008	0.000681864	0.0126027	up	Gene:G1476|TU2484(5.2)	UNKNOWN	chr1	25651280	25655490	PREDICTED:_ubiquinol_oxidase_2,_mitochondrial-like_[Sesamum_indicum]
MSTRG.32144	69.6316	65.5173	58.4725	32.3655	30.0179	32.851	2.59329	1.37478	0.000684174	0.0126214	up	Gene:G26108|TU42846(14.5)	UNKNOWN	chr4	18657020	18658446	PREDICTED:_cytochrome_P450_98A2-like_[Solanum_tuberosum]
MSTRG.54940	12.8694	10.7703	9.06535	5.22059	5.21801	5.25143	2.93796	1.55481	0.000684488	0.0126214	up	Gene:G43278|TU70385(8.9)	UNKNOWN	scaffold19875	604	2251	PREDICTED:_probable_protein_phosphatase_2C_76_[Sesamum_indicum]
MSTRG.28698	14.3587	14.6769	11.9375	5.43735	5.32359	5.51416	2.99897	1.58447	0.000685757	0.0126338	up	Gene:G23243|TU38022(4.7)	UNKNOWN	chr3	20742928	20744464	PREDICTED:_5'-3'_exoribonuclease_4-like_[Nicotiana_tomentosiformis]
MSTRG.52551	3.83631	4.53012	5.37753	0.034721	0	0.047718	3.72467	1.89711	0.000687274	0.0126338	up	Gene:G41941|TU68512(3.5)	UNKNOWN	scaffold15151	1506	3413	PREDICTED:_cytochrome_P450_CYP736A12-like_[Solanum_lycopersicum]
MSTRG.6969	12.0591	10.9885	12.7622	0.243798	0.161736	0.0791982	9.76219	3.28721	0.000687339	0.0126338	up	Gene:G5653|TU9332(10.6)	UNKNOWN	chr11	8614456	8616843	-
MSTRG.25798	15.5331	13.7708	11.6612	1.97794	1.62024	1.65072	7.66172	2.93767	0.000687467	0.0126338	up	Gene:G20930|TU34220(39.5)	UNKNOWN	chr2	34697610	34699020	PREDICTED:_receptor-like_protein_kinase_HAIKU2_[Nicotiana_sylvestris]
MSTRG.36352	7.90197	7.43424	5.91375	4.63987	4.3031	4.68165	2.12911	1.09025	0.000687529	0.0126338	up	Gene:G29354|TU48159(3.4)	UNKNOWN	chr5	27479069	27479698	-
MSTRG.12569	9.11463	9.45066	9.5422	3.18259	3.06576	3.3093	2.37944	1.25062	0.000688433	0.0126352	up	Gene:G10189|TU16756(95.7)	UNKNOWN	chr12	41474147	41477397	wound-induced_mitogen-activated_protein_kinase_[Nicotiana_glutinosa]
MSTRG.61522	62.3662	58.4824	43.0974	3.17664	3.47615	2.75916	21.9393	4.45544	0.000692181	0.0126846	up	Gene:G46473|TU74848(188.1)	UNKNOWN	scaffold372	331906	333152	hin1_[Nicotiana_tabacum]
MSTRG.36704	5.28769	3.58436	2.1251	1.68864	1.60757	1.99087	4.41863	2.1436	0.000693993	0.0127121	up	Gene:G29626|TU48568(6.3)	UNKNOWN	chr5	30818773	30818978	-
MSTRG.7113	4.47037	4.35934	4.44721	0.889817	0.94092	1.04017	2.81082	1.49099	0.000697178	0.0127559	up	Gene:G5753|TU9481(7.6)	UNKNOWN	chr11	9363797	9365192	Putative_uncharacterized_protein_n=1_Tax=Vitis_vinifera_RepID=
MSTRG.59664	170.913	166.721	143.227	68.2135	70.2589	66.764	2.98013	1.57538	0.000699245	0.0127726	up	Gene:G45680|TU73684(337.4)	UNKNOWN	scaffold306	279757	283393	DNA_binding_protein_ACBF_[Nicotiana_tabacum]
MSTRG.16332	45.4228	42.4231	40.8692	1.46882	1.03714	1.58345	22.3707	4.48354	0.000699721	0.0127726	up	Gene:G13337|TU21827(63.5)	UNKNOWN	chr13	38859439	38860441	Kunitz-type_trypsin_inhibitor_n=1_Tax=Ipomoea_batatas_RepID=
MSTRG.44136	17.6637	18.4665	22.6066	1.39221	1.74905	1.45877	5.61659	2.48969	0.000700212	0.0127726	up	Gene:G35711|TU58554(18.7)	UNKNOWN	chr8	4165228	4166539	PREDICTED:_+
MSTRG.44596	15.3402	14.1511	10.4795	3.50974	3.53267	3.26396	5.28493	2.40188	0.000700466	0.0127726	up	Gene:G36128|TU59249(1.0)	UNKNOWN	chr8	9434676	9435577	PREDICTED:_plant_intracellular_Ras-group-related_LRR_protein_3-like_[Sesamum_indicum]
MSTRG.29330	44.4474	40.24	32.9256	18.1715	17.3492	17.0847	3.24831	1.69969	0.000701557	0.0127758	up	Gene:G23759|TU38899(404.3)	UNKNOWN	chr3	26466591	26468854	PREDICTED:_protein_TIFY_10A-like_isoform_X2_[Sesamum_indicum]
MSTRG.10934	36.6868	30.6047	30.2104	5.83549	5.41199	5.73067	6.36148	2.66936	0.000702309	0.0127758	up	Gene:G8902|TU14661(102.9)	UNKNOWN	chr12	18306366	18308585	PREDICTED:_probable_UDP-N-acetylglucosamine--peptide_N-acetylglucosaminyltransferase_SEC_[Sesamum_indicum]
MSTRG.10547	32.3573	28.073	22.8286	4.93197	5.25148	6.1591	7.35863	2.87944	0.000702389	0.0127758	up	Gene:G8567|TU14088(11.2)	UNKNOWN	chr12	12126030	12129340	PREDICTED:_protein_LYK5-like_[Nicotiana_tomentosiformis]
MSTRG.34337	17.3816	16.8397	13.9514	7.48728	7.96837	7.97941	2.63346	1.39696	0.000703407	0.0127758	up	Gene:G27711|TU45450(32.2)	UNKNOWN	chr5	1672366	1673323	anther_ethylene-upregulated_protein_ER1,_partial_[Nicotiana_tabacum]
MSTRG.34523	13.6477	13.2988	10.7662	0.291803	0.087537	0.371443	15.7797	3.98	0.000703733	0.0127758	up	Gene:G27848|TU45673(17.5)	UNKNOWN	chr5	3452770	3454142	unnamed_protein_product_[Nicotiana_tabacum]
MSTRG.30091	85.2509	75.861	66.1731	15.0162	16.374	17.8413	6.36574	2.67033	0.000704753	0.0127758	up	Gene:G24243|TU39717(13.7)	UNKNOWN	chr3	33155419	33156231	PREDICTED:_protein_phosphatase_2C_16-like_[Sesamum_indicum]
MSTRG.13307	22.3458	21.0473	17.902	1.49069	1.92047	1.95392	10.557	3.40013	0.000704784	0.0127758	up	Gene:G10843|TU17867(39.8)	UNKNOWN	chr12	49682829	49688225	PREDICTED:_uncharacterized_protein_LOC104094898_[Nicotiana_tomentosiformis]
MSTRG.28518	7.71326	7.71646	5.23688	1.70543	1.6	1.72166	4.91756	2.29794	0.000705083	0.0127758	up	Gene:G23305|TU38124(11.3)	UNKNOWN	chr3	18977654	18979542	PREDICTED:_50S_ribosomal_protein_L1,_chloroplastic_[Nicotiana_sylvestris]
MSTRG.4483	7.09996	5.79907	4.95798	0.170143	0	0.075993	9.73177	3.2827	0.000706534	0.0127911	up	Gene:G3763|TU6202(3.0)	UNKNOWN	chr10	20880051	20882066	PREDICTED:_glucan_endo-1,3-beta-glucosidase,_acidic_isoform_PR-N-like_[Nicotiana_sylvestris]
MSTRG.30384	9.96215	10.9277	9.68343	0.185662	0.0903312	0.0230832	10.6813	3.41701	0.000706881	0.0127911	up	Gene:G24696|TU40509(2.7)	UNKNOWN	chr4	577978	582100	PREDICTED:_methylecgonone_reductase-like_[Nicotiana_sylvestris]
MSTRG.4281	22.8496	22.4015	18.3379	12.4397	12.5453	12.5334	2.24568	1.16715	0.000708947	0.0127985	up	Gene:G3606|TU5919(2.3)	UNKNOWN	chr10	18241592	18245240	PREDICTED:_general_negative_regulator_of_transcription_subunit_3_isoform_X3_[Nicotiana_sylvestris]
MSTRG.21268	21.8951	22.5225	15.508	1.2554	0.952102	1.39714	16.4195	4.03734	0.000709065	0.0127985	up	Gene:G17398|TU28457(0.5)	UNKNOWN	chr15	3351099	3371217	PREDICTED:_wall-associated_receptor_kinase-like_1_[Nicotiana_sylvestris]
MSTRG.7649	4.3197	4.33943	3.75068	0.36107	0.225184	0.252417	4.77569	2.25571	0.000709193	0.0127985	up	Gene:G6220|TU10272(0.5)	UNKNOWN	chr11	15149591	15149961	PREDICTED:_transcription_factor_bHLH18-like_[Sesamum_indicum]
MSTRG.7831	51.1553	50.8187	43.6598	9.25903	8.02391	8.27032	6.57831	2.71772	0.000710622	0.0128104	up	Gene:G6336|TU10452(47.3)	UNKNOWN	chr11	16577860	16580528	PREDICTED:_heat_shock_factor_protein_HSF24_[Nicotiana_tomentosiformis]
MSTRG.55740	68.6636	68.3518	59.9433	24.972	23.0296	25.3748	3.265	1.70708	0.000710903	0.0128104	up	Gene:G43715|TU70990(26.3)	UNKNOWN	scaffold2125	97715	98972	PREDICTED:_serine_hydroxymethyltransferase_3,_chloroplastic_[Sesamum_indicum]
MSTRG.50070	57.1739	65.2108	68.8672	0.604702	0.351256	0.709495	34.4274	5.10549	0.000711576	0.0128104	up	Gene:G40534|TU66469(23.3)	UNKNOWN	scaffold105	63369	64253	Mannose-binding_lectin_n=1_Tax=Convolvulus_arvensis_RepID=
MSTRG.14513	321.491	293.86	244.536	139.258	144.705	156.126	2.91859	1.54527	0.000712092	0.0128104	up	Gene:G11954|TU19657(126.0)	UNKNOWN	chr13	10211173	10211956	Putative_uncharacterized_protein_n=2_Tax=Vitis_vinifera_RepID=
MSTRG.8	4.45155	4.01762	4.36518	0.256912	0.193619	0.279651	4.28649	2.0998	0.00071235	0.0128104	up	Gene:G4|TU5(0.2)	UNKNOWN	chr1	131753	133754	PREDICTED:_UDP-glycosyltransferase_73C1_[Nicotiana_tomentosiformis]
MSTRG.45286	9.77436	9.02917	7.3957	1.88093	1.51217	1.83609	5.17144	2.37057	0.000712395	0.0128104	up	Gene:G36801|TU60350(8.4)	UNKNOWN	chr8	19467155	19468949	PREDICTED:_serine/threonine-protein_phosphatase_6_regulatory_ankyrin_repeat_subunit_A-like_[Nicotiana_tomentosiformis]
MSTRG.59894	13.5102	12.9888	10.6196	5.46016	5.71719	6.10182	2.78364	1.47697	0.000716882	0.0128402	up	Gene:G45753|TU73787(1.4)	UNKNOWN	scaffold312	241034	241429	-
MSTRG.10873	47.1296	43.2359	41.5791	6.9227	7.61799	6.66158	6.39295	2.67648	0.000717332	0.0128403	up	Gene:G8844|TU14568(0.7)	UNKNOWN	chr12	17511632	17513151	PREDICTED:_protein_ECERIFERUM_26-like_[Nicotiana_tomentosiformis]
MSTRG.53337	318.519	262.605	335.553	0.229451	0.0484636	0.476285	228.788	7.83787	0.000717565	0.0128403	up	Gene:G42363|TU69116(4.2)	UNKNOWN	scaffold1658	60467	69059	PREDICTED:_osmotin-like_protein_OSML13-like_[Solanum_tuberosum]
MSTRG.21571	22.2611	24.7499	23.1519	4.86248	5.09071	4.97618	3.97483	1.99089	0.000720182	0.0128578	up	Gene:G17645|TU28868(3.6)	UNKNOWN	chr15	6758507	6759748	purple_acid_phosphatase_[Nicotiana_tabacum]
MSTRG.39920	172.444	164.509	147.427	75.3381	72.9175	80.7647	2.68358	1.42416	0.000723316	0.012894	up	Gene:G32358|TU53015(9.0)	UNKNOWN	chr6	25077154	25078208	PREDICTED:_40S_ribosomal_protein_S19-1_[Sesamum_indicum]
MSTRG.57909	10.1813	9.15413	9.1452	0.0126563	0.158585	0	10.8737	3.44277	0.000723619	0.012894	up	Gene:G44797|TU72432(0.5)	UNKNOWN	scaffold2624	979	11424	PREDICTED:_bifunctional_monodehydroascorbate_reductase_and_carbonic_anhydrase_nectarin-3-like_[Nicotiana_tomentosiformis]
MSTRG.4271	249.713	233.207	209.445	35.0562	34.9936	41.5232	8.0866	3.01553	0.000725559	0.0129053	up	Gene:G3598|TU5901(169.4)	UNKNOWN	chr10	18216074	18218604	PREDICTED:_formin-1_isoform_X1_[Sesamum_indicum]
MSTRG.61548	12.0749	10.3556	10.3042	0.5845	0.413082	0.643034	9.4524	3.24068	0.00072611	0.0129053	up	Gene:G46602|TU75028(0.7)	UNKNOWN	scaffold373	65021	71325	PREDICTED:_auxin-induced_protein_PCNT115_[Solanum_lycopersicum]
MSTRG.1635	12.282	12.7154	11.199	2.73006	2.94402	3.08785	3.88522	1.95799	0.000726414	0.0129053	up	Gene:G1299|TU2168(38.3)	UNKNOWN	chr1	23861368	23862346	PREDICTED:_transcription_factor_EMB1444_[Sesamum_indicum]
MSTRG.34783	15.0371	15.7727	15.0055	2.90474	3.26945	2.95592	4.04862	2.01743	0.000727431	0.0129053	up	Gene:G28092|TU46055(0.7)	UNKNOWN	chr5	6117614	6118185	PREDICTED:_caffeoylshikimate_esterase_isoform_X1_[Sesamum_indicum]
MSTRG.48625	4.55418	4.08041	3.09879	2.72432	2.80208	2.77392	2.00227	1.00164	0.000728189	0.0129101	up	Gene:G39488|TU64783(3.3)	UNKNOWN	chr9	20354708	20356310	PREDICTED:_cytochrome_P450_71A1-like_[Solanum_lycopersicum]
MSTRG.19955	38.8535	34.7917	37.336	4.9735	4.78408	4.40372	6.67306	2.73835	0.000728878	0.0129166	up	Gene:G16243|TU26521(17.6)	UNKNOWN	chr14	42506445	42510374	PREDICTED:_ABSCISIC_ACID-INSENSITIVE_5-like_protein_7_[Nicotiana_sylvestris]
MSTRG.50867	67.8907	61.058	56.7767	36.4236	36.7603	37.0607	2.10843	1.07617	0.000729573	0.0129232	up	Gene:G40958|TU67076(35.5)	UNKNOWN	scaffold12050	2008	4022	Putative_uncharacterized_protein_n=1_Tax=Ricinus_communis_RepID=
MSTRG.26944	27.7608	25.9696	21.952	11.7622	12.0499	13.1788	2.77371	1.47182	0.000730613	0.0129257	up	Gene:G22277|TU36420(3.1)	UNKNOWN	chr2	47320315	47323270	PREDICTED:_quinone_oxidoreductase-like_protein_2_homolog_[Nicotiana_tomentosiformis]
MSTRG.18357	74.2824	78.1388	75.7433	30.0645	28.6542	29.9911	2.50833	1.32672	0.000734739	0.0129748	up	Gene:G15014|TU24495(38.0)	UNKNOWN	chr14	21351684	21354345	PREDICTED:_serine_hydroxymethyltransferase_3,_chloroplastic_[Sesamum_indicum]
MSTRG.50466	3.36166	2.99725	2.31311	0.0990253	0.176991	0.284424	4.96218	2.31097	0.00073623	0.01299	up	Gene:G40719|TU66729(10.1)	UNKNOWN	scaffold11247	43	2416	PREDICTED:_mitochondrial_phosphate_carrier_protein_3,_mitochondrial-like_[Solanum_lycopersicum]
MSTRG.48777	9.87107	10.2617	7.87142	2.11386	2.18971	2.18562	4.50278	2.17081	0.000736638	0.01299	up	Gene:G39589|TU64954(7.6)	UNKNOWN	chr9	22274235	22276533	PREDICTED:_transmembrane_protein_106C_[Nicotiana_sylvestris]
MSTRG.59724	34.0936	29.2579	21.6232	1.77988	1.54381	2.43282	19.91	4.31542	0.000737267	0.01299	up	Gene:G45657|TU73655(5.2)	UNKNOWN	scaffold3076	34568	35133	PREDICTED:_probable_purine_permease_10_isoform_X1_[Nicotiana_sylvestris]
MSTRG.15255	51.4743	48.2869	40.4251	21.776	20.9593	23.7774	2.96974	1.57034	0.000737432	0.01299	up	Gene:G12567|TU20637(253.9)	UNKNOWN	chr13	19410401	19413170	Glycine_and_proline-rich_protein_n=1_Tax=Ipomoea_batatas_RepID=
MSTRG.35069	6.32884	5.85387	5.76503	2.44901	2.47432	2.61926	2.21884	1.14981	0.000737689	0.01299	up	Gene:G28464|TU46663(0.9)	UNKNOWN	chr5	8987452	8990129	-
MSTRG.25868	36.8763	38.0095	31.4303	7.163	6.7398	6.45867	5.91382	2.56409	0.000738082	0.01299	up	Gene:G21007|TU34349(42.3)	UNKNOWN	chr2	36170372	36174350	catalase-3_[Nicotiana_tabacum]
MSTRG.28585	16.6752	19.0941	14.5029	0.907574	0.841778	0.855557	12.0767	3.59415	0.000738179	0.01299	up	Gene:G23086|TU37767(7.1)	UNKNOWN	chr3	19259963	19260858	PREDICTED:_heat_stress_transcription_factor_C-1_[Solanum_lycopersicum]
MSTRG.1742	57.2602	57.0298	48.6606	31.2323	31.4392	31.2198	2.17847	1.12332	0.00073851	0.0129902	up	Gene:G1418|TU2386(15.4)	UNKNOWN	chr1	24395960	24397075	PREDICTED:_putative_peptide_chain_release_factor_1,_mitochondrial_isoform_X1_[Nicotiana_tomentosiformis]
MSTRG.30305	16.1292	17.2832	14.5223	2.76225	3.01863	2.92339	5.15941	2.36721	0.000741723	0.0130183	up	Gene:G24494|TU40147(423.5)	UNKNOWN	chr4	82423	84713	PREDICTED:_expansin-like_A2_[Nicotiana_tomentosiformis]
MSTRG.60975	13.8771	11.6843	9.76988	4.64928	4.97816	4.98836	3.37445	1.75465	0.000742094	0.0130191	up	Gene:G46209|TU74468(41.8)	UNKNOWN	scaffold3463	1439	2505	PREDICTED:_glutelin_type-B_5-like_[Sesamum_indicum]
MSTRG.22484	30.0141	27.5462	24.5832	13.6646	13.8313	13.2693	2.5145	1.33027	0.000743761	0.0130313	up	Gene:G18437|TU30110(13.7)	UNKNOWN	chr15	18444342	18445162	PREDICTED:_cleavage_stimulation_factor_subunit_3-like_isoform_X1_[Solanum_tuberosum]
MSTRG.17180	5.48219	4.75334	4.37537	1.38787	1.23054	1.31966	3.25993	1.70484	0.000746065	0.0130456	up	Gene:G14055|TU22952(34.5)	UNKNOWN	chr14	7343179	7344306	PREDICTED:_uncharacterized_protein_LOC105175548_[Sesamum_indicum]
MSTRG.4755	27.8323	27.6348	26.0732	11.7847	12.57	12.0318	2.34495	1.22956	0.000746299	0.0130456	up	Gene:G3955|TU6531(3.5)	UNKNOWN	chr10	24345301	24348715	PREDICTED:_probable_ADP-ribosylation_factor_GTPase-activating_protein_AGD8_[Nicotiana_tomentosiformis]
MSTRG.3655	9.91638	10.1225	8.62204	3.4945	3.68181	3.71653	2.79224	1.48143	0.000746384	0.0130456	up	Gene:G3152|TU5184(10.5)	UNKNOWN	chr10	9880578	9883699	PREDICTED:_non-structural_maintenance_of_chromosomes_element_4_homolog_A-like_[Nicotiana_sylvestris]
MSTRG.22094	32.3206	31.729	28.3882	12.8873	12.0892	12.0294	2.85976	1.51589	0.000747295	0.0130535	up	Gene:G18080|TU29547(38.7)	UNKNOWN	chr15	13256061	13257010	PREDICTED:_universal_stress_protein_A-like_protein_[Solanum_lycopersicum]
MSTRG.26934	124.632	120.685	139.198	34.5516	34.0222	35.0286	3.04976	1.60869	0.000748087	0.0130617	up	Gene:G21919|TU35829(42.0)	UNKNOWN	chr2	47611902	47613896	PREDICTED:_hydroxyacylglutathione_hydrolase_cytoplasmic_[Sesamum_indicum]
MSTRG.18387	31.1097	28.2436	22.7327	7.86324	6.70178	7.34353	5.29253	2.40396	0.000749211	0.01307	up	Gene:G15013|TU24494(11.2)	UNKNOWN	chr14	21685498	21687010	unnamed_protein_product_[Solanum_demissum]
MSTRG.31029	17.2519	16.2553	13.3352	6.67239	6.587	6.30357	3.09688	1.63082	0.000749902	0.0130707	up	Gene:G25217|TU41381(11.0)	UNKNOWN	chr4	7199699	7200791	PREDICTED:_RNA-binding_protein_24-B_[Sesamum_indicum]
MSTRG.20778	7.56024	5.81347	5.80268	0	0.00833145	0	9.64475	3.26974	0.00075045	0.0130746	up	Gene:G16886|TU27609(0.6)	UNKNOWN	chr14	50553379	50554168	Putative_uncharacterized_protein_n=1_Tax=Vitis_vinifera_RepID=
MSTRG.54680	37.6068	35.3251	30.3773	13.0418	14.0527	13.2725	3.26527	1.7072	0.00075125	0.0130829	up	Gene:G43140|TU70198(23.8)	UNKNOWN	scaffold19230	0	1954	PREDICTED:_uncharacterized_protein_LOC104107748_[Nicotiana_tomentosiformis]
MSTRG.19523	115.309	112.954	101.329	10.2948	8.81267	11.2104	12.6463	3.66064	0.000752838	0.0130936	up	Gene:G15975|TU26097(184.9)	UNKNOWN	chr14	37689548	37692155	PREDICTED:_annexin_D1-like_[Sesamum_indicum]
MSTRG.24102	0.789096	0.625862	0.3837	0.15178	0.109358	0.216914	2.01374	1.00987	0.000755256	0.0131198	up	Gene:G19640|TU32126(1.0)	UNKNOWN	chr2	10575244	10577903	PREDICTED:_mannan_endo-1,4-beta-mannosidase_7_[Solanum_lycopersicum]
MSTRG.29272	46.5697	42.6962	34.3193	10.446	11.8161	11.1442	5.2759	2.39942	0.000757473	0.0131385	up	Gene:G23716|TU38824(58.2)	UNKNOWN	chr3	26096537	26100329	PREDICTED:_phenylalanine_ammonia-lyase_G4-like_[Nicotiana_tomentosiformis]
MSTRG.42847	7.26161	7.18063	7.41762	1.74612	1.54363	1.54447	3.06015	1.6136	0.000757701	0.0131385	up	Gene:G34901|TU57242(0.3)	UNKNOWN	chr7	23907309	23908315	-
MSTRG.18481	18.8187	18.124	13.8077	7.11533	7.44854	7.98173	3.2884	1.71739	0.00075875	0.0131454	up	Gene:G15093|TU24643(3.6)	UNKNOWN	chr14	22641167	22642915	PREDICTED:_putative_dihydroxy-acid_dehydratase,_mitochondrial,_partial_[Nicotiana_sylvestris]
MSTRG.13340	55.7498	49.8232	42.6333	3.59668	3.06774	2.77381	17.0603	4.09257	0.000761171	0.0131731	up	Gene:G10853|TU17887(54.2)	UNKNOWN	chr12	49976639	49979437	PREDICTED:_gibberellin_receptor_GID1B-like_[Nicotiana_tomentosiformis]
MSTRG.16534	4.73167	4.79664	3.91174	0.716517	0.716914	0.895724	4.01557	2.00561	0.000761464	0.0131731	up	Gene:G13369|TU21875(2.4)	UNKNOWN	chr13	40705159	40706254	PREDICTED:_uncharacterized_protein_LOC104235504_[Nicotiana_sylvestris]
MSTRG.19248	264.327	251.699	198.164	21.5688	20.2414	26.4381	16.2886	4.02579	0.000762511	0.0131731	up	Gene:G15740|TU25733(204.9)	UNKNOWN	chr14	33964711	33965836	-
MSTRG.59336	75.3513	63.7665	54.2512	33.04	33.4547	33.3797	2.94466	1.5581	0.000762596	0.0131731	up	Gene:G45507|TU73441(57.4)	UNKNOWN	scaffold29705	0	1077	unnamed_protein_product_[Nicotiana_plumbaginifolia]
MSTRG.36245	2.21485	1.91016	2.04409	0	0	0	3.21102	1.68303	0.000762597	0.0131731	up	Gene:G29260|TU47994(2.4)	UNKNOWN	chr5	26587035	26588182	PREDICTED:_CEN-like_protein_1_[Sesamum_indicum]
MSTRG.53178	15.818	14.1568	13.2649	3.94433	3.54236	3.61286	4.06552	2.02344	0.000762709	0.0131731	up	Gene:G42304|TU69034(46.4)	UNKNOWN	scaffold1637	122697	123646	14-3-3_protein_a_n=1_Tax=Ipomoea_batatas_RepID=
MSTRG.50774	50.5882	45.669	44.9753	10.0966	8.90337	9.85468	5.30346	2.40693	0.000763189	0.0131731	up	Gene:G40905|TU67004(45.8)	UNKNOWN	scaffold11808	1193	1878	Cyanate_hydratase_2_n=1_Tax=Populus_trichocarpa_RepID=
MSTRG.18985	16.4611	16.437	15.3593	5.97559	6.05689	6.55491	2.66964	1.41664	0.000763316	0.0131731	up	Gene:G15647|TU25568(13.8)	UNKNOWN	chr14	28999975	29003590	PREDICTED:_uncharacterized_protein_LOC105161978_[Sesamum_indicum]
MSTRG.3548	55.1859	45.8832	40.5277	6.06709	5.95155	5.32817	10.3248	3.36805	0.000763466	0.0131731	up	Gene:G2987|TU4921(21.9)	UNKNOWN	chr10	7594638	7598122	PREDICTED:_probable_linoleate_9S-lipoxygenase_5_[Nicotiana_sylvestris]
MSTRG.21223	90.2403	91.6991	93.0657	41.953	39.519	40.1865	2.14044	1.09791	0.000764456	0.0131731	up	Gene:G17244|TU28215(62.1)	UNKNOWN	chr15	3035523	3039678	PREDICTED:_uncharacterized_protein_LOC104211437_[Nicotiana_sylvestris]
MSTRG.21356	19.8205	18.5482	15.7445	9.50848	8.72675	9.11527	2.57826	1.3664	0.000765186	0.0131775	up	Gene:G17427|TU28511(6.2)	UNKNOWN	chr15	4099100	4101048	PREDICTED:_protein_TRI1-like_[Nicotiana_sylvestris]
MSTRG.16803	3.36919	2.77365	2.35363	0.803531	0.718528	0.884059	3.08295	1.62431	0.000766715	0.0131879	up	Gene:G13719|TU22434(2.7)	UNKNOWN	chr14	4149996	4151234	PREDICTED:_protein_STRUBBELIG-RECEPTOR_FAMILY_8_[Nicotiana_sylvestris]
MSTRG.9891	1.02416	0.918839	0.591544	0.024943	0.031296	0	2.54369	1.34692	0.000770185	0.013241	up	Gene:G8061|TU13281(0.4)	UNKNOWN	chr12	6019951	6020568	PREDICTED:_uncharacterized_protein_LOC102594709_[Solanum_tuberosum]
MSTRG.23550	14.7242	15.5404	14.9913	5.92438	6.21078	6.05221	2.25121	1.1707	0.00077125	0.0132424	up	Gene:G19171|TU31332(20.0)	UNKNOWN	chr2	3564641	3568426	PREDICTED:_E3_ubiquitin-protein_ligase_At3g02290-like_isoform_X1_[Solanum_tuberosum]
MSTRG.16161	55.2725	49.3849	41.5281	10.1744	9.40851	11.6294	6.71905	2.74826	0.00077194	0.0132429	up	Gene:G13146|TU21543(0.5)	UNKNOWN	chr13	36519104	36523486	PREDICTED:_GDSL_esterase/lipase_At3g48460_[Nicotiana_tomentosiformis]
MSTRG.4028	3.69559	3.12967	2.2762	0.191094	0.132587	0.081756	5.77769	2.53049	0.00077253	0.0132432	up	Gene:G3405|TU5591(19.6)	UNKNOWN	chr10	14567140	14569743	PREDICTED:_heat_stress_transcription_factor_B-3_[Nicotiana_tomentosiformis]
MSTRG.14382	5.22981	4.67416	2.67441	0.766469	0.5995	0.974102	6.51877	2.7046	0.000773912	0.0132486	up	Gene:G11850|TU19500(10.8)	UNKNOWN	chr13	8390219	8396850	PREDICTED:_ammonium_transporter_2_[Nicotiana_tomentosiformis]
MSTRG.36563	33.795	32.8946	31.1455	10.65	10.4184	9.73318	3.28661	1.7166	0.000775756	0.0132676	up	Gene:G29545|TU48451(8.3)	UNKNOWN	chr5	29514905	29541080	PREDICTED:_luminal-binding_protein_5-like_[Solanum_tuberosum]
MSTRG.11796	6.68569	6.69687	6.1447	1.90303	1.88813	1.72419	2.91856	1.54525	0.000776285	0.0132676	up	Gene:G9547|TU15681(1.9)	UNKNOWN	chr12	33222584	33224148	PREDICTED:_uncharacterized_protein_LOC104115947_[Nicotiana_tomentosiformis]
MSTRG.65861	31.5856	29.8707	23.3793	15.2765	15.5391	17.0081	2.69154	1.42843	0.000776341	0.0132676	up	Gene:G48849|TU78434(4.7)	UNKNOWN	scaffold9376	2206	3721	PREDICTED:_uncharacterized_protein_LOC104114644_[Nicotiana_tomentosiformis]
MSTRG.37412	23.8258	25.0363	23.5341	9.58312	9.74187	10.0624	2.42835	1.27997	0.000778185	0.013275	up	Gene:G30147|TU49407(44.7)	UNKNOWN	chr5	38697000	38699029	PREDICTED:_60S_ribosomal_protein_L35a-3_[Solanum_lycopersicum]
MSTRG.10055	18.0152	16.366	15.3829	8.65048	8.22934	8.77857	2.26703	1.1808	0.000778423	0.013275	up	Gene:G8175|TU13459(2.3)	UNKNOWN	chr12	7225278	7231531	PREDICTED:_UBA_and_UBX_domain-containing_protein_At4g15410-like_[Sesamum_indicum]
MSTRG.36663	37.7413	36.9094	38.3638	5.54475	5.3715	6.24623	5.74746	2.52293	0.00078114	0.0133045	up	Gene:G29595|TU48523(3.0)	UNKNOWN	chr5	30290934	30291854	-
MSTRG.5715	8.37114	8.53991	6.77527	2.23718	2.09271	2.39647	3.73965	1.9029	0.000782051	0.0133144	up	Gene:G4638|TU7671(7.1)	UNKNOWN	chr10	35835779	35838401	PREDICTED:_uncharacterized_protein_LOC101253134_[Solanum_lycopersicum]
MSTRG.47046	44.6613	43.467	34.7125	3.57553	4.34412	3.68809	12.1501	3.60289	0.000784245	0.0133348	up	Gene:G38303|TU62775(1.9)	UNKNOWN	chr9	4071782	4072429	PREDICTED:_cytochrome_P450_CYP72A219-like_[Nicotiana_sylvestris]
MSTRG.62576	9.58261	8.23053	6.77553	1.92432	2.23292	2.18067	4.51207	2.17379	0.000785743	0.013341	up	Gene:G47052|TU75726(1.3)	UNKNOWN	scaffold478	183896	184526	PREDICTED:_activating_signal_cointegrator_1_[Nicotiana_sylvestris]
MSTRG.5379	6.49577	5.94008	6.73094	0.047832	0.060014	0.156416	6.44646	2.68851	0.000785828	0.013341	up	Gene:G4374|TU7223(4.8)	UNKNOWN	chr10	31802366	31803770	PREDICTED:_sigma_factor_binding_protein_2,_chloroplastic-like_[Nicotiana_sylvestris]
MSTRG.38592	16.0146	14.627	12.5254	5.82827	5.7798	5.47401	3.13003	1.64618	0.000786267	0.013341	up	Gene:G31382|TU51453(27.2)	UNKNOWN	chr6	6382124	6384020	PREDICTED:_B-cell_receptor-associated_protein_31_[Nicotiana_tomentosiformis]
MSTRG.28230	1.57191	1.71018	1.69055	0.0456676	0	0.0510281	2.46758	1.30309	0.000786736	0.0133434	up	Gene:G22868|TU37413(0.7)	UNKNOWN	chr3	15145099	15145795	PREDICTED:_B3_domain-containing_protein_At2g36080-like_[Solanum_lycopersicum]
MSTRG.3981	23.3092	27.3748	36.5575	2.12922	1.78321	1.75241	5.48141	2.45455	0.000790702	0.0133845	up	Gene:G3391|TU5556(73.8)	UNKNOWN	chr10	14047621	14050986	low_temperature_and_salt_responsive_protein_[Solanum_tuberosum]
MSTRG.10605	60.5632	54.8194	42.1891	7.53564	6.39507	6.32393	11.3005	3.49832	0.000790819	0.0133845	up	Gene:G8638|TU14218(7.4)	UNKNOWN	chr12	13100633	13102710	PT1_[Solanum_melongena]
MSTRG.40315	29.1353	28.1602	22.4941	9.67455	9.8937	9.33637	3.70045	1.8877	0.000792463	0.013401	up	Gene:G32699|TU53559(13.1)	UNKNOWN	chr6	31533173	31533590	PREDICTED:_60S_ribosomal_protein_L14-2-like_[Sesamum_indicum]
MSTRG.51809	64.2828	64.355	56.1502	26.6474	24.681	25.6544	2.89069	1.53141	0.000793846	0.0134068	up	Gene:G41521|TU67892(29.4)	UNKNOWN	scaffold13696	131	2508	PREDICTED:_pre-mRNA-splicing_factor_SF2_isoform_X2_[Solanum_tuberosum]
MSTRG.45206	7.69274	5.60126	4.20098	1.02558	1.13227	1.15573	6.41592	2.68166	0.000794033	0.0134068	up	Gene:G36594|TU60017(2.1)	UNKNOWN	chr8	18367785	18368862	PREDICTED:_UDP-glucuronic_acid_decarboxylase_2-like_[Nicotiana_tomentosiformis]
MSTRG.47156	79.4491	79.5423	73.0068	9.6773	9.06031	11.0826	8.49939	3.08736	0.00079472	0.0134068	up	Gene:G38348|TU62859(3.2)	UNKNOWN	chr9	4315137	4316417	PREDICTED:_peroxisomal_membrane_protein_2_[Sesamum_indicum]
MSTRG.23779	54.9059	53.8297	40.9087	16.9586	16.6911	16.1602	4.40122	2.1379	0.000795526	0.0134068	up	Gene:G19298|TU31536(38.3)	UNKNOWN	chr2	5866233	5868234	PREDICTED:_B2_protein_[Sesamum_indicum]
MSTRG.30175	19.0435	16.7685	17.1271	4.39951	4.24529	4.19316	3.93584	1.97667	0.000795969	0.0134068	up	Gene:G24313|TU39851(1.3)	UNKNOWN	chr3	33875108	33876345	PREDICTED:_IAA-amino_acid_hydrolase_ILR1-like_4_[Nicotiana_sylvestris]
MSTRG.40180	1.74042	1.40312	1.20599	0.103724	0.145772	0.167711	2.88147	1.5268	0.00079613	0.0134068	up	Gene:G32552|TU53330(0.8)	UNKNOWN	chr6	28877730	28880186	PREDICTED:_leucine-rich_repeat_receptor-like_tyrosine-protein_kinase_At2g41820_[Solanum_lycopersicum]
MSTRG.43797	17.7947	14.4551	11.5894	6.46213	6.81679	6.97067	3.47452	1.79681	0.000797058	0.0134168	up	Gene:G35451|TU58125(2.0)	UNKNOWN	chr8	1300377	1302858	PREDICTED:_APO_protein_2,_chloroplastic_[Nicotiana_sylvestris]
MSTRG.23196	7.41463	6.77417	5.70213	3.25555	3.47973	3.63523	2.38384	1.25329	0.000798497	0.0134354	up	Gene:G18926|TU30937(62.0)	UNKNOWN	chr2	331146	335735	PREDICTED:_glucan_endo-1,3-beta-glucosidase-like_[Nicotiana_tomentosiformis]
MSTRG.14490	20.8338	20.1227	18.9003	8.7812	8.1636	8.9548	2.52005	1.33345	0.000800447	0.013457	up	Gene:G11923|TU19611(14.9)	UNKNOWN	chr13	9902808	9904170	PREDICTED:_transcription_factor_bHLH147-like_isoform_X1_[Solanum_tuberosum]
Gene:G15702|TU25661(232.7	1.02142	0.991961	0.662514	0	0	0.0760472	2.51649	1.33142	0.000800958	0.01346	up	Gene:G15702|TU25661(232.7)	UNKNOWN	chr14	33431345	33433610	PREDICTED:_ethylene-responsive_transcription_factor_ABR1-like_isoform_X2_[Nicotiana_tomentosiformis]
MSTRG.44043	58.5034	54.6336	47.9231	24.7054	24.4239	27.2115	2.7933	1.48197	0.000801795	0.0134684	up	Gene:G35632|TU58423(19.7)	UNKNOWN	chr8	3646049	3647529	PREDICTED:_ultraviolet-B_receptor_UVR8_[Sesamum_indicum]
MSTRG.31725	23.8512	22.2765	20.2766	10.6705	10.0709	10.036	2.53755	1.34344	0.000802343	0.0134704	up	Gene:G25776|TU42317(16.3)	UNKNOWN	chr4	13559036	13560966	PREDICTED:_histone-lysine_N-methyltransferase,_H3_lysine-9_specific_SUVH1-like_[Nicotiana_sylvestris]
MSTRG.46109	55.2382	57.8231	47.52	1.37826	1.55279	1.04132	28.4832	4.83204	0.000804587	0.0134801	up	Gene:G37452|TU61344(14.4)	UNKNOWN	chr8	33511127	33522071	PREDICTED:_probable_protein_phosphatase_2C_50_[Sesamum_indicum]
MSTRG.36140	115.149	108.891	120.557	23.1215	21.215	22.8789	4.58453	2.19677	0.000804725	0.0134801	up	Gene:G29228|TU47947(36.0)	UNKNOWN	chr5	25874525	25875323	-
MSTRG.14694	17.8825	17.3158	16.5034	4.92704	5.43727	4.99931	3.27488	1.71144	0.000805616	0.0134801	up	Gene:G12071|TU19842(0.7)	UNKNOWN	chr13	12294729	12296238	PREDICTED:_uncharacterized_protein_LOC104232209_[Nicotiana_sylvestris]
MSTRG.14531	37.2513	33.0376	29.1691	9.64165	8.36994	9.3079	4.73574	2.24359	0.000810505	0.0135382	up	Gene:G11963|TU19671(21.4)	UNKNOWN	chr13	10722990	10725785	PREDICTED:_UPF0664_stress-induced_protein_C29B12.11c_[Sesamum_indicum]
MSTRG.26397	23.3128	23.9893	24.7319	1.85029	2.27071	1.78877	7.57803	2.92182	0.000811286	0.0135386	up	Gene:G21415|TU34990(44.0)	UNKNOWN	chr2	42678334	42679038	Predicted_protein_n=1_Tax=Populus_trichocarpa_RepID=
MSTRG.53315	6.66979	5.95779	5.0633	2.16614	2.2891	2.12901	2.95713	1.5642	0.000811346	0.0135386	up	Gene:G42348|TU69093(6.2)	UNKNOWN	scaffold16533	170	1339	PREDICTED:_5-methyltetrahydropteroyltriglutamate--homocysteine_methyltransferase_[Sesamum_indicum]
MSTRG.19247	9.59655	6.83459	6.01483	0	0.044769	0.137061	13.7423	3.78055	0.00081304	0.0135435	up	Gene:G15753|TU25748(1.6)	UNKNOWN	chr14	33962167	33963052	PREDICTED:_citrate-binding_protein-like_[Sesamum_indicum]
MSTRG.11057	53.2454	50.4605	51.37	14.1893	14.6154	13.3043	3.56534	1.83404	0.000813456	0.0135435	up	Gene:G9026|TU14896(2.0)	UNKNOWN	chr12	20201765	20204650	PREDICTED:_inositol_transporter_1-like_[Solanum_tuberosum]
MSTRG.1072	17.035	15.2524	12.6348	5.99406	5.23912	5.8438	3.57841	1.83932	0.00081376	0.0135435	up	Gene:G690|TU1146(11.4)	UNKNOWN	chr1	16561669	16566104	PREDICTED:_probable_WRKY_transcription_factor_2-like_isoform_X3_[Solanum_tuberosum]
MSTRG.12189	3.94904	3.8161	2.62876	1.34672	1.39596	1.43099	2.96877	1.56986	0.000813964	0.0135435	up	Gene:G9947|TU16349(9.5)	UNKNOWN	chr12	37578653	37581480	-
MSTRG.46388	56.7932	53.119	50.0881	20.0579	18.2624	18.8891	3.20579	1.68068	0.000813993	0.0135435	up	Gene:G37782|TU61882(57.1)	UNKNOWN	chr8	40366944	40371083	PREDICTED:_shikimate_O-hydroxycinnamoyltransferase-like_[Nicotiana_tomentosiformis]
MSTRG.6373	4.44337	3.67425	2.08214	0.863944	0.840855	1.24057	5.17823	2.37246	0.00081632	0.0135766	up	Gene:G5339|TU8817(2.6)	UNKNOWN	chr11	3052212	3052542	-
MSTRG.36778	33.3689	31.0924	28.0967	14.2083	14.0999	13.4622	2.65991	1.41138	0.000817532	0.0135878	up	Gene:G29691|TU48664(37.9)	UNKNOWN	chr5	31365950	31367943	PREDICTED:_heat_stress_transcription_factor_B-2b_[Nicotiana_tomentosiformis]
MSTRG.22374	11.508	8.63956	6.50392	3.496	3.5407	3.90411	4.26707	2.09325	0.000818004	0.0135878	up	Gene:G18160|TU29687(3.6)	UNKNOWN	chr15	16673037	16676626	PREDICTED:_uncharacterized_protein_LOC101253542_[Solanum_lycopersicum]
MSTRG.41431	8.68033	8.40311	7.03018	3.69084	3.96137	3.89205	2.45402	1.29515	0.000820389	0.0135972	up	Gene:G33557|TU54999(3.5)	UNKNOWN	chr7	4050402	4052112	PREDICTED:_lysosomal_beta_glucosidase-like_[Nicotiana_tomentosiformis]
MSTRG.34437	42.0697	44.3269	47.8795	18.0646	17.3412	16.8036	2.06035	1.04289	0.000820444	0.0135972	up	Gene:G27852|TU45678(7.0)	UNKNOWN	chr5	2251365	2258904	PREDICTED:_bifunctional_epoxide_hydrolase_2-like_[Nicotiana_tomentosiformis]
MSTRG.58195	24.8664	22.6965	20.0756	2.0551	1.93772	1.60699	10.5785	3.40306	0.000821798	0.0135972	up	Gene:G44971|TU72682(10.9)	UNKNOWN	scaffold26873	737	1204	PREDICTED:_ATP-dependent_6-phosphofructokinase_6_{ECO:0000255|HAMAP-Rule:MF_03186}-like_isoform_X1_[Nicotiana_tomentosiformis]
MSTRG.29183	111.878	101.511	94.7138	56.2887	58.1043	59.2261	2.20715	1.14219	0.000822497	0.0135972	up	Gene:G23637|TU38696(54.1)	UNKNOWN	chr3	25463336	25466336	PREDICTED:_proteasome_subunit_beta_type-3-A_[Nicotiana_tomentosiformis]
MSTRG.13365	5.01661	5.46431	5.15481	1.15234	1.07568	1.17099	2.90561	1.53884	0.000823234	0.0135972	up	Gene:G10879|TU17925(2.7)	UNKNOWN	chr12	50218171	50220061	-
MSTRG.9223	59.3497	59.8102	47.2926	20.4948	20.4359	19.9922	3.70543	1.88964	0.000824372	0.0135972	up	Gene:G7393|TU12170(3.3)	UNKNOWN	chr11	40927461	40931464	PREDICTED:_protein_TIC_40,_chloroplastic_[Solanum_lycopersicum]
MSTRG.1906	24.0266	24.0963	17.4146	2.4373	2.51112	2.17204	10.5233	3.39552	0.00082515	0.0135972	up	Gene:G1505|TU2534(16.6)	UNKNOWN	chr1	25930264	25931305	PREDICTED:_E3_ubiquitin-protein_ligase_ATL23-like_[Nicotiana_tomentosiformis]
MSTRG.30508	15.5226	15.683	15.6089	7.05289	6.84852	7.32668	2.07299	1.05171	0.000825275	0.0135972	up	Gene:G24645|TU40415(4.7)	UNKNOWN	chr4	2345584	2345972	PREDICTED:_pre-mRNA-processing_protein_40A_isoform_X2_[Solanum_lycopersicum]
MSTRG.60963	56.4139	60.3001	52.9986	6.45359	5.34385	5.99928	9.46786	3.24304	0.000825886	0.0135972	up	Gene:G46210|TU74469(5.3)	UNKNOWN	scaffold34618	0	750	PREDICTED:_sulfate_transporter_1.2-like_isoform_X1_[Solanum_tuberosum]
MSTRG.65871	50.7532	51.7473	50.1361	14.3499	15.6532	14.3582	3.3231	1.73253	0.000825996	0.0135972	up	Gene:G48863|TU78450(39.4)	UNKNOWN	scaffold938	209500	211080	Glutathione_reductase_n=1_Tax=Ipomoea_batatas_RepID=
MSTRG.39032	26.2736	26.9752	24.1354	11.8686	12.3107	12.1309	2.33386	1.22272	0.000826708	0.0136034	up	Gene:G31767|TU52088(6.6)	UNKNOWN	chr6	11215589	11217471	PREDICTED:_probable_nucleolar_protein_5-2_[Solanum_lycopersicum]
MSTRG.8185	86.9557	76.2053	70.7537	38.5441	38.8491	40.2165	2.58427	1.36975	0.000827733	0.0136147	up	Gene:G6617|TU10905(3.0)	UNKNOWN	chr11	21684623	21685197	PREDICTED:_60S_ribosomal_protein_L15_[Solanum_lycopersicum]
MSTRG.44311	29.6183	27.3446	24.2747	11.4693	10.2971	11.0936	3.09879	1.63171	0.000830234	0.0136179	up	Gene:G35892|TU58845(1.0)	UNKNOWN	chr8	7088227	7088825	PREDICTED:_uncharacterized_protein_LOC104091715_[Nicotiana_tomentosiformis]
MSTRG.14896	1.08001	0.766578	0.259663	0.039751	0	0	3.35946	1.74823	0.000830277	0.0136179	up	Gene:G12149|TU19963(8.4)	UNKNOWN	chr13	14163688	14164322	PREDICTED:_periaxin-like_[Solanum_tuberosum]
MSTRG.25344	32.3305	30.6957	25.8055	11.2425	11.4236	12.795	3.35988	1.74841	0.00083177	0.0136179	up	Gene:G20636|TU33719(14.7)	UNKNOWN	chr2	29389241	29393698	PREDICTED:_aspartate_aminotransferase,_cytoplasmic_[Nicotiana_sylvestris]
MSTRG.6186	5.43564	5.25644	4.17989	1.23402	1.30414	1.16579	3.62494	1.85796	0.000832178	0.0136179	up	Gene:G4981|TU8209(1.6)	UNKNOWN	chr11	214174	215845	PREDICTED:_cytochrome_P450_86B1-like_[Nicotiana_sylvestris]
MSTRG.41172	51.7612	51.5473	45.1084	19.5316	18.3572	20.48	3.09436	1.62964	0.00083232	0.0136179	up	Gene:G33412|TU54767(10.1)	UNKNOWN	chr7	2188840	2189419	PREDICTED:_60S_ribosomal_protein_L14-1_[Nicotiana_tomentosiformis]
MSTRG.59526	115.136	118.227	88.8625	21.9301	23.6944	24.8059	6.68888	2.74176	0.000833238	0.0136242	up	Gene:G45575|TU73534(26.0)	UNKNOWN	scaffold30288	64	1391	PREDICTED:_beta-galactosidase_8_[Nicotiana_tomentosiformis]
MSTRG.9468	12.2602	12.7918	13.0374	2.49256	2.78506	2.41636	3.50005	1.80738	0.000833384	0.0136242	up	Gene:G7647|TU12581(20.7)	UNKNOWN	chr12	1173294	1179173	PREDICTED:_phosphoglucan_phosphatase_DSP4,_amyloplastic_isoform_X2_[Nicotiana_sylvestris]
MSTRG.56911	2.47594	2.60357	3.15765	0	0.0366637	0.0626911	2.8015	1.4862	0.000836265	0.0136478	up	Gene:G44307|TU71783(0.3)	UNKNOWN	scaffold2381	35138	35414	myb-related_transcription_factor_[Solanum_lycopersicum]
MSTRG.27014	116.036	108.949	97.0366	26.8581	23.2715	26.7224	5.35427	2.42069	0.000836756	0.0136478	up	Gene:G21820|TU35652(80.9)	UNKNOWN	chr2	48677136	48679528	PREDICTED:_apolipoprotein_D-like_[Sesamum_indicum]
MSTRG.16582	23.8823	22.5638	18.439	3.74543	3.81167	3.31585	6.81876	2.76951	0.000836878	0.0136478	up	Gene:G13541|TU22148(3.1)	UNKNOWN	chr14	497332	499912	-
MSTRG.14399	37.9672	32.9658	29.9905	9.62911	10.5092	10.0918	4.21327	2.07494	0.000839761	0.0136556	up	Gene:G11840|TU19478(32.5)	UNKNOWN	chr13	8962801	8967040	PREDICTED:_acetate/butyrate--CoA_ligase_AAE7,_peroxisomal-like_[Nicotiana_sylvestris]
MSTRG.29882	5.88811	5.49905	4.87916	1.89777	2.02332	1.85244	2.7114	1.43904	0.000839904	0.0136556	up	Gene:G24140|TU39529(4.0)	UNKNOWN	chr3	31196493	31197753	PREDICTED:_glucan_endo-1,3-beta-glucosidase_5-like_[Solanum_lycopersicum]
MSTRG.59720	5.94776	4.49658	3.78391	0.538755	0.592056	0.696503	5.89045	2.55838	0.00084135	0.0136556	up	Gene:G45656|TU73654(1.1)	UNKNOWN	scaffold3076	0	832	PREDICTED:_probable_purine_permease_10_isoform_X1_[Nicotiana_sylvestris]
MSTRG.51634	41.2978	38.0408	34.4293	15.3441	14.9531	16.8139	3.04979	1.60871	0.000841421	0.0136556	up	Gene:G41404|TU67717(29.3)	UNKNOWN	scaffold13404	598	2263	PREDICTED:_protein_DCL,_chloroplastic-like_[Nicotiana_sylvestris]
MSTRG.1858	9.6135	8.50793	7.58168	1.06351	0.794989	0.857266	6.69239	2.74252	0.000841537	0.0136556	up	Gene:G1619|TU2715(0.4)	UNKNOWN	chr1	25447798	25449056	PREDICTED:_urea-proton_symporter_DUR3_[Nicotiana_tomentosiformis]
MSTRG.38724	2.75682	3.15896	3.10666	0.114176	0.106038	0.0520831	3.27253	1.7104	0.000841609	0.0136556	up	Gene:G31360|TU51417(1.8)	UNKNOWN	chr6	8243245	8244144	PREDICTED:_dnaJ_homolog_subfamily_B_member_1-like_[Nicotiana_tomentosiformis]
MSTRG.43918	6.48364	6.73398	4.62665	0.78319	0.755893	0.754766	6.10888	2.61091	0.000841993	0.0136556	up	Gene:G35550|TU58290(1.0)	UNKNOWN	chr8	2485141	2485727	ABA_aldehyde_oxidase_[Solanum_lycopersicum]
MSTRG.58170	617.69	582.327	474.655	199.871	201.559	188.601	4.06901	2.02468	0.000842187	0.0136556	up	Gene:G44957|TU72659(124.1)	UNKNOWN	scaffold26791	125	1867	unnamed_protein_product_[Nicotiana_tabacum]
MSTRG.45621	13.2308	15.7099	20.4697	0.158258	0.206846	0.297522	8.07832	3.01406	0.000842681	0.0136556	up	Gene:G37023|TU60712(2.8)	UNKNOWN	chr8	24494087	24495155	RNase-like_protein_n=1_Tax=Calystegia_sepium_RepID=
MSTRG.41424	20.5182	20.0968	16.323	1.02809	0.624933	0.964442	15.2769	3.93328	0.000843248	0.013658	up	Gene:G33564|TU55010(0.9)	UNKNOWN	chr7	3965301	3965810	PREDICTED:_flavoprotein-like_protein_YCP4-like_[Solanum_tuberosum]
MSTRG.2567	19.4014	17.2229	15.3673	4.24697	3.80095	3.75693	4.96356	2.31137	0.000843725	0.0136592	up	Gene:G2252|TU3748(2.0)	UNKNOWN	chr1	32817963	32819294	dehydration-responsive_element_binding_protein_3_[Solanum_lycopersicum]
MSTRG.210	77.5318	63.4629	49.0903	32.885	33.8623	33.3927	3.43494	1.78029	0.000844339	0.0136592	up	Gene:G134|TU224(160.7)	UNKNOWN	chr1	3244049	3245858	PREDICTED:_nuclear_transport_factor_2-like_[Sesamum_indicum]
MSTRG.3648	14.658	17.5713	15.4401	0.135296	0	0	15.7489	3.97718	0.00084601	0.0136748	up	Gene:G3120|TU5132(0.4)	UNKNOWN	chr10	9841830	9842300	PREDICTED:_branched-chain-amino-acid_aminotransferase_2,_chloroplastic-like_isoform_X1_[Nicotiana_sylvestris]
MSTRG.15880	37.6154	36.006	28.7706	17.4232	18.4365	18.1811	2.70189	1.43397	0.000846459	0.0136748	up	Gene:G13109|TU21486(54.0)	UNKNOWN	chr13	31944679	31946266	PREDICTED:_gamma_carbonic_anhydrase_1,_mitochondrial-like_[Nicotiana_tomentosiformis]
MSTRG.42871	2.94249	2.22077	1.73002	0.329674	0.334285	0.465074	3.98786	1.99562	0.000847905	0.0136785	up	Gene:G34906|TU57248(0.4)	UNKNOWN	chr7	23925246	23926525	PREDICTED:_DNA_ligase_1-like_[Solanum_tuberosum]
MSTRG.19091	25.1765	26.268	19.3394	4.74186	4.97185	4.84328	6.2158	2.63594	0.000851261	0.0136966	up	Gene:G15604|TU25484(139.4)	UNKNOWN	chr14	30789166	30791909	PREDICTED:_alcohol_dehydrogenase_1_[Nicotiana_tomentosiformis]
MSTRG.58828	22.7585	21.7338	16.1936	7.57595	6.7911	7.13305	4.19243	2.06779	0.000852244	0.0137046	up	Gene:G45251|TU73079(25.4)	UNKNOWN	scaffold28429	0	1163	PREDICTED:_protein_IQ-DOMAIN_14-like_[Sesamum_indicum]
MSTRG.29744	22.0426	21.3472	18.0148	3.84091	4.46576	4.07023	5.50089	2.45967	0.00085381	0.0137134	up	Gene:G24044|TU39369(1.2)	UNKNOWN	chr3	30078329	30079720	PREDICTED:_uncharacterized_protein_LOC104094361_[Nicotiana_tomentosiformis]
MSTRG.46012	114.265	99.6821	98.7413	25.481	26.8007	25.2883	4.61815	2.20731	0.000854288	0.0137156	up	Gene:G37287|TU61097(3.0)	UNKNOWN	chr8	31835486	31836721	lethal_leaf_spot_1-like_protein_[Solanum_lycopersicum]
MSTRG.43684	74.2492	75.033	61.3557	14.0726	14.6625	13.1912	6.21798	2.63645	0.00085583	0.0137239	up	Gene:G35324|TU57912(5.8)	UNKNOWN	chr8	257383	259364	catalase-3_[Nicotiana_tabacum]
MSTRG.14458	10.0455	7.54873	1.95297	3.97008	3.72932	4.54935	9.3199	3.22031	0.000856229	0.0137249	up	Gene:G11908|TU19590(36.8)	UNKNOWN	chr13	9455695	9461756	-
MSTRG.1877	16.6548	15.7339	11.5152	5.48304	5.98507	5.90747	3.80625	1.92837	0.000858025	0.0137414	up	Gene:G1493|TU2516(47.0)	UNKNOWN	chr1	25707980	25710402	Predicted_protein_n=1_Tax=Populus_trichocarpa_RepID=
MSTRG.11279	76.7867	69.1016	66.3923	15.8825	17.5657	17.8177	4.81639	2.26795	0.000858234	0.0137414	up	Gene:G9168|TU15105(5.0)	UNKNOWN	chr12	24930031	24931918	PREDICTED:_acidic_endochitinase-like_[Solanum_tuberosum]
MSTRG.9533	2.78168	2.29681	1.50885	0.894972	0.919507	0.868506	2.96879	1.56987	0.000858282	0.0137414	up	Gene:G7699|TU12678(1.8)	UNKNOWN	chr12	1971060	1971542	PREDICTED:_K+
MSTRG.14897	86.003	80.3733	68.1844	37.638	37.2367	35.7042	2.86653	1.5193	0.000859527	0.0137559	up	Gene:G12151|TU19966(55.7)	UNKNOWN	chr13	14168198	14170193	PREDICTED:_transmembrane_emp24_domain-containing_protein_p24beta3_[Sesamum_indicum]
MSTRG.35751	30.8989	31.115	25.6398	5.61443	4.80867	5.0049	6.49147	2.69854	0.000863548	0.0137928	up	Gene:G28884|TU47368(32.3)	UNKNOWN	chr5	19466862	19469161	PREDICTED:_formin-1_isoform_X1_[Sesamum_indicum]
MSTRG.62257	12.7981	11.7379	8.43159	4.90068	4.32477	4.64989	3.70983	1.89135	0.00086449	0.0137968	up	Gene:G46885|TU75476(7.6)	UNKNOWN	scaffold4391	51591	52245	-
MSTRG.61605	2.12435	2.16867	1.65008	0.375193	0.41383	0.403774	2.75264	1.46081	0.000865697	0.0137968	up	Gene:G46504|TU74894(92.9)	UNKNOWN	scaffold3742	20973	26662	PREDICTED:_pyruvate_kinase,_cytosolic_isozyme-like_[Solanum_tuberosum]
MSTRG.48751	145.703	144.404	126.837	43.9868	48.0856	45.2979	3.65019	1.86797	0.000867143	0.0138119	up	Gene:G39567|TU64908(31.6)	UNKNOWN	chr9	22105653	22106325	PREDICTED:_ruBisCO_large_subunit-binding_protein_subunit_beta,_chloroplastic-like_[Nicotiana_tomentosiformis]
MSTRG.31044	55.4921	62.2764	82.3339	11.0873	11.4811	11.6474	3.09229	1.62868	0.000869092	0.013834	up	Gene:G25238|TU41416(51.0)	UNKNOWN	chr4	7424248	7424992	PREDICTED:_glutathione_S-transferase_zeta_class-like_[Nicotiana_sylvestris]
MSTRG.47516	11.3943	11.1167	8.54235	3.39135	3.01305	3.5559	3.97644	1.99148	0.000869219	0.013834	up	Gene:G38965|TU63910(1.5)	UNKNOWN	chr9	7799359	7799597	-
MSTRG.24322	32.4848	32.0497	24.3736	10.7319	10.0676	10.1549	4.09157	2.03266	0.000869705	0.0138363	up	Gene:G19809|TU32409(18.0)	UNKNOWN	chr2	12877134	12881313	PREDICTED:_probable_fructokinase-4_[Nicotiana_tomentosiformis]
MSTRG.49702	23.4224	20.8671	20.1326	9.38511	9.13453	9.68998	2.62493	1.39228	0.000871469	0.0138534	up	Gene:G40249|TU66028(25.4)	UNKNOWN	chr9	36931259	36932283	PREDICTED:_heterogeneous_nuclear_ribonucleoprotein_R_isoform_X2_[Nicotiana_sylvestris]
MSTRG.43992	1.60002	1.54258	1.04808	0.0736364	0.0739889	0.184992	3.15157	1.65607	0.00087376	0.0138542	up	Gene:G35583|TU58345(3.3)	UNKNOWN	chr8	3172085	3174299	-
MSTRG.40674	57.2509	53.4885	50.3125	26.225	25.2117	24.7604	2.44275	1.28851	0.000874195	0.0138542	up	Gene:G32924|TU53926(27.2)	UNKNOWN	chr6	39915660	39916818	PREDICTED:_probable_histone-lysine_N-methyltransferase_ATXR3_[Nicotiana_sylvestris]
MSTRG.30027	27.5855	29.345	28.6648	8.27856	8.33436	8.90745	3.03917	1.60368	0.000874264	0.0138542	up	Gene:G24343|TU39901(22.7)	UNKNOWN	chr3	31625177	31626667	PREDICTED:_exocyst_complex_component_EXO84B_[Nicotiana_tomentosiformis]
MSTRG.30437	9.15957	8.56208	7.09693	2.36617	2.67528	2.48437	3.63046	1.86015	0.000874616	0.0138542	up	Gene:G24854|TU40777(1.6)	UNKNOWN	chr4	1174150	1175716	PREDICTED:_1-aminocyclopropane-1-carboxylate_oxidase_5-like_[Nicotiana_tomentosiformis]
MSTRG.27653	26.8289	24.1722	22.7289	7.76264	7.68675	7.20859	3.6354	1.86211	0.000874954	0.0138542	up	Gene:G22433|TU36676(10.2)	UNKNOWN	chr3	8865131	8865960	-
MSTRG.63186	6.07476	6.28275	6.99556	1.5387	1.7395	1.58427	2.35431	1.23531	0.000876226	0.0138634	up	Gene:G47357|TU76228(1.9)	UNKNOWN	scaffold553	266635	269321	PREDICTED:_chaperonin_60_subunit_alpha_2,_chloroplastic_[Sesamum_indicum]
MSTRG.9041	286.113	271.349	218.603	108.512	111.043	104.994	3.46552	1.79307	0.00087772	0.0138653	up	Gene:G7258|TU11959(21.8)	UNKNOWN	chr11	37627947	37628844	PREDICTED:_60S_ribosomal_protein_L35a-3_[Solanum_lycopersicum]
MSTRG.36135	78.8814	79.2743	65.1578	10.3583	9.51186	8.77398	9.3434	3.22395	0.000878528	0.0138726	up	Gene:G29173|TU47856(136.6)	UNKNOWN	chr5	25849081	25851886	PREDICTED:_uncharacterized_protein_LOC101245530_isoform_X2_[Solanum_lycopersicum]
MSTRG.9593	5.3433	4.84624	5.09184	1.49153	1.48587	1.50589	2.53197	1.34026	0.000879697	0.0138856	up	Gene:G7751|TU12768(10.1)	UNKNOWN	chr12	2989595	2991466	PREDICTED:_arginase_1,_mitochondrial-like_isoform_X1_[Solanum_tuberosum]
MSTRG.24698	12.4713	9.69542	10.3765	0.0745721	0	0	13.7439	3.78072	0.000880693	0.0138939	up	Gene:G20100|TU32871(0.9)	UNKNOWN	chr2	19427948	19428558	Predicted_protein_Fragment
MSTRG.63547	28.8189	27.1132	23.5892	5.5101	6.36047	6.36807	5.15748	2.36667	0.000881904	0.0139041	up	Gene:G47554|TU76492(28.1)	UNKNOWN	scaffold599	290470	291547	luminal_binding_protein_BiP
MSTRG.42265	10.7855	10.1683	7.73694	6.0882	6.20579	6.16766	2.27893	1.18836	0.000882549	0.0139083	up	Gene:G34183|TU56052(1.1)	UNKNOWN	chr7	15932213	15933181	-
MSTRG.7791	13.2972	11.5279	10.0989	2.45648	2.8211	2.89049	4.82605	2.27084	0.000884028	0.0139211	up	Gene:G6373|TU10515(4.4)	UNKNOWN	chr11	16725230	16727680	PREDICTED:_uncharacterized_protein_LOC102591158_[Solanum_tuberosum]
Gene:G4115|TU6770(0.3)	1.67391	1.25609	1.02244	0	0	0	3.33984	1.73978	0.00088483	0.0139211	up	Gene:G4115|TU6770(0.3)	UNKNOWN	chr10	27855578	27857919	PREDICTED:_ethylene-responsive_transcription_factor_WRI1_[Nicotiana_tomentosiformis]
MSTRG.6913	8.34811	8.3293	6.11011	1.11369	0.84501	1.10947	6.58713	2.71965	0.000887218	0.0139308	up	Gene:G5560|TU9181(1.8)	UNKNOWN	chr11	6936578	6937751	PREDICTED:_protein_trichome_birefringence-like_34_[Nicotiana_sylvestris]
MSTRG.61535	72.8697	67.1408	59.5545	27.5457	24.6623	26.7906	3.29729	1.72128	0.000887397	0.0139308	up	Gene:G46466|TU74841(11.2)	UNKNOWN	scaffold3728	18035	20104	PREDICTED:_copper_chaperone_for_superoxide_dismutase,_chloroplastic/cytosolic_isoform_X2_[Nicotiana_tomentosiformis]
MSTRG.17257	1.98884	1.53208	1.18424	0.0358319	0.0449587	0.0100096	3.75876	1.91026	0.00088917	0.0139532	up	Gene:G14119|TU23067(2.7)	UNKNOWN	chr14	8969047	8970053	PREDICTED:_probable_WRKY_transcription_factor_71_[Nicotiana_tomentosiformis]
MSTRG.27433	116.806	115.583	145.434	19.978	18.5945	19.405	4.45351	2.15494	0.000889687	0.0139559	up	Gene:G22232|TU36341(15.9)	UNKNOWN	chr3	5885626	5887267	PREDICTED:_glutathione_S-transferase_zeta_class-like_[Nicotiana_tomentosiformis]
MSTRG.46873	47.3034	44.6027	37.5658	16.9873	16.6014	19.0362	3.39312	1.76261	0.000890309	0.0139569	up	Gene:G38124|TU62445(1.6)	UNKNOWN	chr9	1902538	1902790	PREDICTED:_uncharacterized_protein_LOC104212604_isoform_X1_[Nicotiana_sylvestris]
MSTRG.37321	8.1051	7.31983	7.22698	2.51234	2.30345	2.47945	2.84736	1.50962	0.000891186	0.0139613	up	Gene:G30103|TU49322(3.1)	UNKNOWN	chr5	37770972	37772780	PREDICTED:_uncharacterized_protein_LOC104213518_[Nicotiana_sylvestris]
MSTRG.884	23.9681	21.6873	19.618	9.00116	8.10355	8.81709	3.09908	1.63184	0.000891613	0.0139613	up	Gene:G580|TU962(16.3)	UNKNOWN	chr1	14757369	14757912	PREDICTED:_metacaspase-4_[Sesamum_indicum]
MSTRG.3104	22.4923	22.0108	16.41	10.8437	10.357	11.238	2.85963	1.51583	0.000895189	0.0139986	up	Gene:G2695|TU4472(4.8)	UNKNOWN	chr10	1849989	1851426	PREDICTED:_glucan_endo-1,3-beta-glucosidase_8-like_[Nicotiana_tomentosiformis]
MSTRG.46599	8.68614	7.31226	7.7011	0.800873	0.822248	0.754035	5.50249	2.46008	0.000897797	0.014023	up	Gene:G37957|TU62159(2.0)	UNKNOWN	chr8	41256839	41257386	PREDICTED:_receptor-like_serine/threonine-protein_kinase_SD1-7_[Sesamum_indicum]
MSTRG.22369	11.4001	11.3319	8.65471	0.453669	0.375276	0.242746	11.9951	3.58437	0.000900496	0.0140468	up	Gene:G18321|TU29937(2.7)	UNKNOWN	chr15	16636155	16637829	PREDICTED:_ATP-dependent_Clp_protease_ATP-binding_subunit_clpA_homolog_CD4B,_chloroplastic_isoform_X1_[Nicotiana_tomentosiformis]
MSTRG.65970	64.849	67.7454	64.1043	28.1821	27.0411	28.5796	2.40044	1.2633	0.000901241	0.0140468	up	Gene:G48917|TU78539(50.6)	UNKNOWN	scaffold9569	4250	5974	PREDICTED:_60S_ribosomal_protein_L7a-1_[Nicotiana_tomentosiformis]
MSTRG.4779	15.3998	13.5076	11.6289	6.22677	6.66201	6.53323	2.76845	1.46908	0.000901871	0.0140468	up	Gene:G3970|TU6551(7.4)	UNKNOWN	chr10	24691339	24761913	PREDICTED:_disease_resistance_protein_RPM1-like_[Solanum_lycopersicum]
MSTRG.50036	14.34	14.4049	11.0241	5.95903	5.88408	6.07405	2.97719	1.57395	0.000902384	0.0140468	up	Gene:G40479|TU66388(6.0)	UNKNOWN	scaffold10418	3934	5346	PREDICTED:_LMBR1_domain-containing_protein_2_homolog_A-like_[Nicotiana_tomentosiformis]
MSTRG.9215	26.5735	18.6226	19.9434	0	0.0189218	0.0252203	30.1956	4.91626	0.000902455	0.0140468	up	Gene:G7427|TU12220(0.6)	UNKNOWN	chr11	41139121	41140113	PREDICTED:_patatin-like_protein_1_[Sesamum_indicum]
MSTRG.34213	164.137	161.709	134.281	32.4344	31.7754	28.9439	6.34739	2.66616	0.000904445	0.0140597	up	Gene:G27757|TU45526(31.2)	UNKNOWN	chr5	481287	484738	PREDICTED:_xylose_isomerase_[Nicotiana_sylvestris]
MSTRG.40626	33.1789	34.4047	34.6506	14.4292	13.6274	14.355	2.2166	1.14835	0.000904681	0.0140597	up	Gene:G32886|TU53854(49.6)	UNKNOWN	chr6	39116026	39119440	PREDICTED:_protein_disulfide-isomerase_like_2-1-like_[Sesamum_indicum]
MSTRG.15971	29.3971	28.296	24.4679	6.84649	6.7682	7.94757	4.64517	2.21573	0.00090562	0.0140689	up	Gene:G12999|TU21306(4.0)	UNKNOWN	chr13	33429301	33430252	PREDICTED:_uncharacterized_protein_LOC104218876_[Nicotiana_sylvestris]
MSTRG.21714	28.4411	25.666	22.3664	17.3113	16.2122	17.1495	2.05321	1.03788	0.000906751	0.0140756	up	Gene:G17664|TU28897(12.9)	UNKNOWN	chr15	8280197	8306679	PREDICTED:_BEL1-like_homeodomain_protein_4_[Nicotiana_sylvestris]
MSTRG.24086	2.2528	1.928	0.851569	1.22523	1.11165	1.34425	2.74653	1.45761	0.000908804	0.0140925	up	Gene:G19605|TU32063(1.5)	UNKNOWN	chr2	10430355	10430863	PREDICTED:_CDK5RAP1-like_protein_[Nicotiana_sylvestris]
MSTRG.51946	27.2166	25.219	16.9503	15.332	15.5085	16.0498	2.81037	1.49076	0.000910171	0.0141015	up	Gene:G41600|TU68002(32.9)	UNKNOWN	scaffold1400	123598	126187	spermidine_synthase_[Nicotiana_tabacum]
MSTRG.28852	3.4253	3.33409	3.29357	0.919959	0.785636	0.820382	2.45833	1.29768	0.0009106	0.0141027	up	Gene:G23385|TU38254(10.8)	UNKNOWN	chr3	22240815	22243390	PREDICTED:_calcium-dependent_protein_kinase_10-like_[Sesamum_indicum]
MSTRG.13960	6.32916	7.3724	8.05646	0.084653	0.230696	0.150923	5.33814	2.41634	0.000913743	0.0141312	up	Gene:G11443|TU18853(2.3)	UNKNOWN	chr13	4205150	4206815	PREDICTED:_glutathione_transferase_GST_23-like_[Sesamum_indicum]
MSTRG.21590	199.608	207.163	160.661	45.1586	40.5758	43.1277	6.12321	2.61429	0.000913992	0.0141312	up	Gene:G17561|TU28720(26.4)	UNKNOWN	chr15	6891532	6893453	Purple_acid_phosphatase_1_n=1_Tax=Ipomoea_batatas_RepID=
MSTRG.36529	82.82	70.8851	71.0949	12.9172	12.2232	11.6495	6.7454	2.7539	0.000914957	0.0141312	up	Gene:G29498|TU48354(11.6)	UNKNOWN	chr5	29316855	29317691	PREDICTED:_uncharacterized_protein_LOC105166815_[Sesamum_indicum]
MSTRG.40857	26.348	27.0959	21.4634	5.9488	6.35131	6.76424	4.88635	2.28876	0.00091539	0.0141312	up	Gene:G33078|TU54200(9.9)	UNKNOWN	chr6	42155995	42159774	PREDICTED:_uncharacterized_protein_LOC104111747_[Nicotiana_tomentosiformis]
MSTRG.14497	38.8115	40.8335	42.2728	17.4861	17.1845	16.3566	2.0425	1.03034	0.00091543	0.0141312	up	Gene:G11932|TU19624(18.4)	UNKNOWN	chr13	9959997	9962044	PREDICTED:_galactokinase_[Sesamum_indicum]
MSTRG.7351	6.34525	6.27221	5.7518	0.907547	1.1327	1.01667	3.9784	1.99219	0.000915585	0.0141312	up	Gene:G6015|TU9922(12.6)	UNKNOWN	chr11	12103817	12105768	PREDICTED:_4-alpha-glucanotransferase,_chloroplastic/amyloplastic_isoform_X3_[Sesamum_indicum]
MSTRG.33278	549.506	546.673	508.341	286.824	268.866	283.703	2.16561	1.11478	0.000915592	0.0141312	up	Gene:G27001|TU44320(577.5)	UNKNOWN	chr4	34750411	34752169	PREDICTED:_translationally-controlled_tumor_protein_homolog_[Sesamum_indicum]
MSTRG.50880	17.7402	17.7826	15.2397	8.62037	8.80463	9.24541	2.28299	1.19092	0.000917152	0.0141376	up	Gene:G40976|TU67100(18.4)	UNKNOWN	scaffold1209	87034	88119	PREDICTED:_probable_WRKY_transcription_factor_40_[Nicotiana_sylvestris]
MSTRG.25966	19.7919	19.1912	19.5952	4.72152	4.16783	4.6436	3.80154	1.92659	0.000917963	0.0141376	up	Gene:G21064|TU34451(17.7)	UNKNOWN	chr2	36973772	36974740	PREDICTED:_septum-promoting_GTP-binding_protein_1-like_[Solanum_tuberosum]
MSTRG.24345	20.4314	14.874	11.78	4.2545	4.06041	4.45718	6.315	2.65878	0.000918047	0.0141376	up	Gene:G19890|TU32535(16.0)	UNKNOWN	chr2	13192126	13192994	PREDICTED:_uncharacterized_protein_LOC105158552_[Sesamum_indicum]
MSTRG.57844	8.80346	9.01147	9.38964	0.602206	0.39321	0.401059	6.29239	2.65361	0.000918534	0.0141376	up	Gene:G44759|TU72379(5.2)	UNKNOWN	scaffold2614	8204	10573	PREDICTED:_single-stranded_DNA-binding_protein_WHY1,_chloroplastic-like_[Nicotiana_sylvestris]
MSTRG.64668	4.44407	3.21422	2.43914	0.414248	0.480662	0.491625	5.47981	2.45412	0.00091944	0.0141376	up	Gene:G48195|TU77442(12.8)	UNKNOWN	scaffold760	168315	169634	PREDICTED:_homeobox-leucine_zipper_protein_ATHB-15-like_[Sesamum_indicum]
MSTRG.38662	36.6944	32.2318	24.3248	3.50296	3.90184	4.8058	11.62	3.53854	0.000919503	0.0141376	up	Gene:G31291|TU51303(17.1)	UNKNOWN	chr6	7120690	7122889	PREDICTED:_suberization-associated_anionic_peroxidase-like_[Nicotiana_tomentosiformis]
MSTRG.27138	9.71175	9.72425	8.22269	3.44475	3.63825	3.44086	2.82684	1.49919	0.000920037	0.0141376	up	Gene:G21981|TU35940(8.4)	UNKNOWN	chr3	1137414	1138947	PREDICTED:_methyltransferase-like_protein_13-like_[Solanum_tuberosum]
MSTRG.29166	33.4248	34.3873	29.5788	11.8275	10.9154	11.4001	3.28532	1.71603	0.000922572	0.0141376	up	Gene:G23633|TU38691(22.6)	UNKNOWN	chr3	25379416	25382451	PREDICTED:_isopentenyl-diphosphate_Delta-isomerase_I_[Sesamum_indicum]
MSTRG.38113	71.3085	66.9941	57.3135	38.3698	36.961	36.5304	2.33727	1.22483	0.000922738	0.0141376	up	Gene:G30725|TU50364(24.5)	UNKNOWN	chr6	1982342	1984040	MIP1.1a_[Nicotiana_benthamiana]
MSTRG.52325	16.0245	13.998	14.7974	2.6253	2.37627	2.53877	4.90514	2.29429	0.00092281	0.0141376	up	Gene:G41810|TU68328(0.4)	UNKNOWN	scaffold1473	195732	197175	PREDICTED:_nitronate_monooxygenase-like_[Solanum_tuberosum]
MSTRG.61523	3.84784	3.93955	4.37534	0.708218	0.847058	0.764286	2.43071	1.28138	0.000922963	0.0141376	up	Gene:G46472|TU74847(15.1)	UNKNOWN	scaffold372	344753	345468	-
MSTRG.41086	27.1382	25.4864	21.0489	11.5247	10.2922	11.385	3.05512	1.61123	0.000922971	0.0141376	up	Gene:G33342|TU54670(1.6)	UNKNOWN	chr7	859777	862198	PREDICTED:_LEC14B_protein_[Sesamum_indicum]
MSTRG.46938	49.4145	41.1977	34.6603	21.4191	21.7533	21.7134	3.00229	1.58607	0.000923875	0.0141399	up	Gene:G38116|TU62435(56.9)	UNKNOWN	chr9	2291176	2292562	PREDICTED:_60S_ribosomal_protein_L31_[Sesamum_indicum]
MSTRG.38720	14.4171	13.3082	12.8024	4.43102	4.20683	4.03013	3.17453	1.66654	0.000924278	0.0141407	up	Gene:G31355|TU51410(18.5)	UNKNOWN	chr6	8309127	8311338	PREDICTED:_transcription_elongation_factor_1_homolog_[Sesamum_indicum]
MSTRG.21372	81.4703	75.9213	60.4873	39.6283	41.7163	40.4586	2.68487	1.42485	0.00092545	0.0141479	up	Gene:G17333|TU28356(27.0)	UNKNOWN	chr15	4323173	4328157	PREDICTED:_selenium-binding_protein_1-like_[Nicotiana_sylvestris]
MSTRG.65920	16.0057	11.4563	10.9356	0.124615	0	0.160902	19.899	4.31462	0.000926683	0.0141613	up	Gene:G48885|TU78489(2.2)	UNKNOWN	scaffold9494	0	231	PREDICTED:_lysine_histidine_transporter-like_8_[Nicotiana_sylvestris]
MSTRG.18527	187.288	172.625	143.058	33.2125	33.8808	29.9537	7.19239	2.84647	0.000928875	0.0141733	up	Gene:G15127|TU24703(62.5)	UNKNOWN	chr14	23043132	23044638	PDR-type_ABC_transporter_2,_partial_[Nicotiana_tabacum]
MSTRG.38224	43.1672	41.9825	38.979	22.6644	21.5965	21.4589	2.12612	1.08822	0.000930306	0.0141784	up	Gene:G30956|TU50749(2.4)	UNKNOWN	chr6	4105231	4106666	PREDICTED:_uncharacterized_protein_At1g10890_isoform_X1_[Nicotiana_tomentosiformis]
MSTRG.25154	48.6776	48.0705	50.9722	20.0576	19.7241	18.693	2.24771	1.16846	0.000930666	0.0141784	up	Gene:G20445|TU33392(37.7)	UNKNOWN	chr2	26739860	26741294	PREDICTED:_topless-related_protein_4-like_isoform_X1_[Nicotiana_tomentosiformis]
MSTRG.21061	8.79508	6.36899	3.74015	3.70263	4.01119	4.47181	3.93917	1.97789	0.000930913	0.0141784	up	Gene:G17178|TU28097(5.4)	UNKNOWN	chr15	2353191	2354684	PREDICTED:_uncharacterized_protein_LOC104088557_[Nicotiana_tomentosiformis]
MSTRG.56293	9.94674	8.58776	6.3816	0.23213	0.475537	0.513077	11.6941	3.5477	0.000931428	0.0141784	up	Gene:G44008|TU71378(11.6)	UNKNOWN	scaffold2246	62128	64641	PREDICTED:_mitochondrial_phosphate_carrier_protein_3,_mitochondrial-like_[Solanum_tuberosum]
MSTRG.46925	45.2971	41.6684	36.2051	14.0821	12.709	12.7978	4.00414	2.00149	0.000933438	0.0142	up	Gene:G38142|TU62493(1.6)	UNKNOWN	chr9	2164662	2168788	PREDICTED:_chaperone_protein_dnaJ_1,_mitochondrial_[Solanum_lycopersicum]
MSTRG.11324	10.1315	11.298	11.5019	2.00523	2.11788	2.20484	3.35932	1.74817	0.000934282	0.0142007	up	Gene:G9197|TU15147(12.7)	UNKNOWN	chr12	25611141	25614967	PREDICTED:_LRR_receptor-like_serine/threonine-protein_kinase_GSO2_[Nicotiana_tomentosiformis]
MSTRG.65593	64.5911	62.4098	57.5596	27.4898	26.2827	25.5256	2.65543	1.40895	0.000936795	0.0142089	up	Gene:G48705|TU78182(52.3)	UNKNOWN	scaffold8907	1501	3880	PREDICTED:_probable_glucan_1,3-alpha-glucosidase_[Nicotiana_tomentosiformis]
MSTRG.17908	38.8753	35.6443	33.5438	2.80667	3.48742	3.59013	10.6311	3.41022	0.000937198	0.0142089	up	Gene:G14641|TU23899(14.2)	UNKNOWN	chr14	16796107	16798656	PREDICTED:_ABSCISIC_ACID-INSENSITIVE_5-like_protein_7_[Nicotiana_sylvestris]
MSTRG.19041	67.137	68.9379	54.0569	24.0036	23.9765	24.1083	3.58678	1.84269	0.000941037	0.0142403	up	Gene:G15551|TU25402(34.2)	UNKNOWN	chr14	29923326	29928711	PREDICTED:_uncharacterized_protein_LOC104120196_[Nicotiana_tomentosiformis]
MSTRG.37360	2257.3	2409.45	1919.37	267.244	238.114	287.883	11.2661	3.49392	0.000943675	0.0142642	up	Gene:G30134|TU49378(1170.5)	UNKNOWN	chr5	38252650	38253741	Metallothionein-like_type_2_protein_n=1_Tax=Ipomoea_batatas_RepID=
MSTRG.65825	47.9539	43.517	45.5393	12.7179	13.327	13.5427	3.46123	1.79128	0.000944629	0.014271	up	Gene:G48832|TU78409(84.5)	UNKNOWN	scaffold9329	5471	6161	putative_submergence-induced_protein,_partial_[Solanum_peruvianum]
MSTRG.5901	42.2624	39.1586	34.6485	15.2397	13.9737	14.0119	3.35995	1.74844	0.000945802	0.0142714	up	Gene:G4776|TU7882(19.3)	UNKNOWN	chr10	38928729	38930582	PREDICTED:_transcriptional_corepressor_LEUNIG_[Sesamum_indicum]
MSTRG.10890	51.9057	49.6926	39.5893	32.565	33.6058	34.1365	2.06676	1.04737	0.000948525	0.0142714	up	Gene:G8879|TU14625(2.5)	UNKNOWN	chr12	17688185	17689069	PREDICTED:_selenium-binding_protein_1-like_[Nicotiana_sylvestris]
MSTRG.59919	89.1308	77.6325	71.1779	21.2831	22.9979	24.2169	4.59105	2.19882	0.00094876	0.0142714	up	Gene:G45734|TU73758(83.7)	UNKNOWN	scaffold31213	359	1241	PREDICTED:_small_ubiquitin-related_modifier_1_isoform_X1_[Sesamum_indicum]
MSTRG.16570	6.63715	7.42843	7.26789	1.37862	1.26541	1.34698	3.20061	1.67835	0.000948925	0.0142714	up	Gene:G13552|TU22166(1.5)	UNKNOWN	chr14	395429	396821	PREDICTED:_lanC-like_protein_GCL2_[Nicotiana_sylvestris]
MSTRG.20333	2.36516	2.31466	1.81527	0.247929	0.334571	0.268984	3.19333	1.67506	0.000949045	0.0142714	up	Gene:G16530|TU27008(8.9)	UNKNOWN	chr14	46308539	46312028	-
MSTRG.44535	4.56465	5.03526	3.81639	0.250614	0.201151	0.288185	5.69442	2.50955	0.000949821	0.0142714	up	Gene:G35918|TU58895(13.0)	UNKNOWN	chr8	8081657	8084218	PREDICTED:_2-alkenal_reductase_NADP+
MSTRG.16831	7.75026	8.14627	6.44353	1.39327	1.32166	1.26236	4.67377	2.22459	0.00095092	0.0142826	up	Gene:G13586|TU22217(6.3)	UNKNOWN	chr14	2397416	2398322	Sporamin_B_n=1_Tax=Ipomoea_batatas_RepID=
MSTRG.32785	6.02573	6.60566	5.67027	1.13305	1.14613	1.21565	3.67435	1.87749	0.000951821	0.0142855	up	Gene:G26570|TU43646(11.9)	UNKNOWN	chr4	26468045	26470144	PREDICTED:_uncharacterized_protein_LOC104100872_[Nicotiana_tomentosiformis]
MSTRG.47322	132.563	120.973	106.878	57.3566	52.6395	58.8413	2.90158	1.53684	0.000954618	0.0143061	up	Gene:G38497|TU63113(214.9)	UNKNOWN	chr9	5788880	5790843	PREDICTED:_guanine_nucleotide-binding_protein_subunit_beta-like_protein_[Nicotiana_sylvestris]
MSTRG.7245	20.378	20.6573	15.7369	1.1546	0.982974	0.809081	14.2563	3.83353	0.000957883	0.0143372	up	Gene:G5858|TU9650(64.2)	UNKNOWN	chr11	10820893	10834974	PREDICTED:_probable_calcium-binding_protein_CML45-like_[Solanum_tuberosum]
MSTRG.65753	153.468	135.699	97.6527	5.30239	3.59549	4.03289	46.5181	5.53972	0.000958115	0.0143372	up	Gene:G48802|TU78362(13.5)	UNKNOWN	scaffold9200	0	816	PREDICTED:_acidic_endochitinase-like_[Solanum_tuberosum]
MSTRG.20614	19.326	17.9299	16.454	7.88079	7.52393	7.31896	2.69346	1.42946	0.000958689	0.0143405	up	Gene:G16745|TU27362(10.5)	UNKNOWN	chr14	48964567	48965475	PREDICTED:_isoflavone_2'-hydroxylase-like_[Solanum_lycopersicum]
MSTRG.3854	5.22896	4.70623	5.12295	0.247675	0.124964	0.205257	5.08252	2.34554	0.000959975	0.0143484	up	Gene:G3274|TU5380(19.7)	UNKNOWN	chr10	11321123	11324291	PREDICTED:_EGF_domain-specific_O-linked_N-acetylglucosamine_transferase_[Solanum_lycopersicum]
MSTRG.46252	6.52951	6.57108	5.67764	2.75596	2.67171	2.60626	2.36157	1.23974	0.000960451	0.0143484	up	Gene:G37535|TU61478(3.4)	UNKNOWN	chr8	37130791	37131454	PREDICTED:_uncharacterized_protein_LOC104111106_[Nicotiana_tomentosiformis]
MSTRG.38286	41.8228	38.9861	36.0175	19.1099	20.3169	20.5498	2.33778	1.22514	0.000965011	0.0143895	up	Gene:G31294|TU51306(31.7)	UNKNOWN	chr6	4356122	4357735	PREDICTED:_protein_transport_protein_Sec61_subunit_gamma-like_[Sesamum_indicum]
MSTRG.41059	7.31262	6.34993	5.35721	0.839297	0.670317	0.628309	6.10733	2.61054	0.000965292	0.0143895	up	Gene:G33263|TU54533(7.1)	UNKNOWN	chr7	593014	595896	PREDICTED:_zinc_finger_protein_NUTCRACKER-like_[Nicotiana_tomentosiformis]
MSTRG.3775	13.39	11.6712	10.9	4.39041	4.5204	4.34137	3.04674	1.60727	0.000965536	0.0143895	up	Gene:G3238|TU5323(4.0)	UNKNOWN	chr10	11026665	11027189	PREDICTED:_protein_pleiotropic_regulatory_locus_1-like_[Nicotiana_tomentosiformis]
MSTRG.31428	20.3075	20.2995	29.3551	1.66144	1.87125	1.65945	5.025	2.32912	0.000971667	0.0144381	up	Gene:G25419|TU41737(1.0)	UNKNOWN	chr4	9907297	9907956	PREDICTED:_GDSL_esterase/lipase_At1g28600-like_[Nicotiana_tomentosiformis]
MSTRG.53141	37.484	30.3574	27.0141	3.44905	2.69362	3.41591	12.1647	3.60463	0.000972026	0.0144381	up	Gene:G42274|TU68994(17.7)	UNKNOWN	scaffold16331	492	2079	Uncharacterized_protein_Fragment
MSTRG.48406	12.9679	12.3452	10.58	0.277516	0.157675	0.497719	13.7766	3.78415	0.000975671	0.0144656	up	Gene:G39378|TU64593(5.3)	UNKNOWN	chr9	17065480	17068322	PREDICTED:_triacylglycerol_lipase_SDP1-like_[Nicotiana_tomentosiformis]
MSTRG.49155	26.9107	24.3019	17.5685	4.42692	4.45244	5.68529	7.7015	2.94514	0.000982509	0.0145258	up	Gene:G39862|TU65407(1.3)	UNKNOWN	chr9	28343871	28344226	PREDICTED:_glutamine_synthetase_cytosolic_isozyme_[Sesamum_indicum]
MSTRG.25298	11.8527	12.0971	10.5982	5.18108	5.00658	4.94554	2.42738	1.2794	0.000982614	0.0145258	up	Gene:G20555|TU33594(1.8)	UNKNOWN	chr2	28862823	28863670	PREDICTED:_D-xylose-proton_symporter-like_2-like_[Solanum_tuberosum]
MSTRG.23695	13.4719	14.8188	12.6279	0.862792	0.800033	1.10029	8.92587	3.15799	0.000984463	0.0145279	up	Gene:G19322|TU31579(6.4)	UNKNOWN	chr2	5293362	5294432	PREDICTED:_UPF0483_protein_AGAP003155_[Solanum_lycopersicum]
MSTRG.25211	133.687	131.024	114.896	55.9071	51.1098	56.3183	2.92615	1.549	0.000984653	0.0145279	up	Gene:G20480|TU33447(25.2)	UNKNOWN	chr2	27815298	27818320	PREDICTED:_SPX_domain-containing_protein_2-like_[Solanum_tuberosum]
MSTRG.5796	23.4504	22.3767	19.5566	10.3038	9.60962	10.8521	2.66052	1.41171	0.000984835	0.0145279	up	Gene:G4705|TU7771(65.8)	UNKNOWN	chr10	37367460	37369658	PREDICTED:_60S_ribosomal_protein_L22-2-like_[Nicotiana_sylvestris]
MSTRG.50801	75.3535	69.4385	66.5905	31.0342	30.8142	29.4845	2.63637	1.39855	0.000984901	0.0145279	up	Gene:G40921|TU67024(58.3)	UNKNOWN	scaffold11868	1879	4071	PREDICTED:_40S_ribosomal_protein_S13-like_[Sesamum_indicum]
MSTRG.61997	55.3974	52.924	50.3129	17.8849	17.9021	19.8749	3.21591	1.68523	0.000985279	0.0145279	up	Gene:G46747|TU75266(1.0)	UNKNOWN	scaffold4123	7654	8151	PREDICTED:_inositol_monophosphatase_3-like_[Sesamum_indicum]
MSTRG.53375	6.75449	5.52468	3.64001	2.4863	2.80168	2.89137	3.48353	1.80055	0.000987494	0.0145327	up	Gene:G42401|TU69171(11.9)	UNKNOWN	scaffold16621	697	1988	unknown_[Solanum_melongena]
MSTRG.16942	9.99113	9.77741	9.92283	2.57387	2.32495	2.65844	3.16619	1.66275	0.000987975	0.0145327	up	Gene:G13806|TU22556(13.2)	UNKNOWN	chr14	3627480	3629689	PREDICTED:_transcription_factor_TCP8-like_[Nicotiana_sylvestris]
MSTRG.32723	22.1366	22.5753	19.2194	9.82614	9.96095	9.74377	2.53192	1.34023	0.000988134	0.0145327	up	Gene:G26713|TU43879(15.0)	UNKNOWN	chr4	24983602	24986859	PREDICTED:_UBP1-associated_protein_2C-like_isoform_X1_[Sesamum_indicum]
MSTRG.56909	3.67535	3.26381	2.68445	0.919446	0.729647	0.936326	3.21537	1.68498	0.000988175	0.0145327	up	Gene:G44306|TU71780(0.9)	UNKNOWN	scaffold2381	14328	14796	-
MSTRG.53037	2.23951	1.81679	0.992225	0.378885	0.194832	0.382636	4.13447	2.0477	0.000988489	0.0145327	up	Gene:G42203|TU68900(1.1)	UNKNOWN	scaffold16087	865	2039	PREDICTED:_putative_DNA-binding_protein_ESCAROLA_[Nicotiana_tomentosiformis]
MSTRG.52236	20.422	17.0917	14.8056	0.74663	1.12698	0.906611	14.165	3.82426	0.000989171	0.0145374	up	Gene:G41741|TU68232(0.2)	UNKNOWN	scaffold14528	1877	3658	PREDICTED:_indole-3-acetic_acid-amido_synthetase_GH3.6-like_[Nicotiana_tomentosiformis]
MSTRG.61252	49.57	41.8432	38.8634	14.2962	14.6044	14.1891	3.90196	1.9642	0.000989567	0.0145379	up	Gene:G46349|TU74673(19.0)	UNKNOWN	scaffold355	13699	14486	PREDICTED:_cyclic_nucleotide-gated_ion_channel_1_[Sesamum_indicum]
MSTRG.9395	9.05747	8.34201	8.04473	1.25977	0.964537	1.11004	5.20351	2.37948	0.000990046	0.0145397	up	Gene:G7776|TU12815(26.8)	UNKNOWN	chr12	468094	472285	PREDICTED:_homeobox-leucine_zipper_protein_ATHB-15-like_[Nicotiana_sylvestris]
MSTRG.16196	41.4969	41.5254	39.4362	16.473	17.1521	15.8905	2.54155	1.34571	0.000991783	0.0145504	up	Gene:G13165|TU21569(31.4)	UNKNOWN	chr13	37040830	37042178	Uncharacterized_protein_n=1_Tax=Prunus_persica_RepID=
MSTRG.44119	9.87513	9.26895	5.97063	5.16701	4.99088	5.51712	2.92921	1.55051	0.000992306	0.0145504	up	Gene:G35708|TU58552(3.3)	UNKNOWN	chr8	4069939	4071561	PREDICTED:_GATA_transcription_factor_11-like_isoform_X1_[Sesamum_indicum]
MSTRG.58666	12.9072	11.7384	9.23752	0.6916	0.849576	0.571958	10.7848	3.43093	0.000993141	0.0145504	up	Gene:G45191|TU72998(5.8)	UNKNOWN	scaffold2807	60274	65039	PDR-type_ACB_transporter_[Nicotiana_benthamiana]
MSTRG.62570	29.1768	30.4024	32.667	8.87067	9.14505	9.61094	2.69562	1.43062	0.000994532	0.0145631	up	Gene:G47041|TU75711(21.6)	UNKNOWN	scaffold478	113501	114980	PREDICTED:_dCTP_pyrophosphatase_1-like_[Solanum_lycopersicum]
MSTRG.55347	22.8319	21.4707	22.4886	9.27447	9.60884	9.33317	2.23082	1.15757	0.000994945	0.0145639	up	Gene:G43513|TU70726(5.6)	UNKNOWN	scaffold2052	73575	74775	PREDICTED:_probable_proteasome_inhibitor_[Sesamum_indicum]
MSTRG.31969	5.27391	5.06397	3.726	0.023496	0.132662	0	8.02202	3.00397	0.0010011	0.0146125	up	Gene:G25939|TU42564(5.9)	UNKNOWN	chr4	17220978	17222841	PREDICTED:_polyphenol_oxidase_E,_chloroplastic-like_[Nicotiana_tomentosiformis]
MSTRG.23506	8.97873	9.50731	8.73684	2.94879	2.87311	2.74764	2.73489	1.45148	0.00100306	0.0146242	up	Gene:G19195|TU31373(2.3)	UNKNOWN	chr2	3633459	3635860	PREDICTED:_DNA-directed_RNA_polymerase_2,_chloroplastic/mitochondrial_[Sesamum_indicum]
MSTRG.28858	190.938	171.701	155.592	113.879	108.631	112.722	2.0391	1.02793	0.00100568	0.0146437	up	Gene:G23419|TU38297(178.1)	UNKNOWN	chr3	22964733	22965084	B12D_protein_n=1_Tax=Ipomoea_batatas_RepID=
MSTRG.28485	36.1219	37.2832	35.9796	1.1318	1.49177	1.70914	16.13	4.01167	0.00100646	0.0146437	up	Gene:G23044|TU37702(1.4)	UNKNOWN	chr3	18481161	18481915	citrate_synthase_[Nicotiana_tabacum]
MSTRG.9705	36.6024	32.798	28.3755	17.3465	16.7261	16.4449	2.62694	1.39338	0.00100649	0.0146437	up	Gene:G8068|TU13291(72.6)	UNKNOWN	chr12	4375118	4376465	PREDICTED:_dnaJ_protein_homolog_2-like_[Nicotiana_tomentosiformis]
MSTRG.1963	16.7035	15.1901	13.3935	5.11653	5.16715	5.90614	3.44465	1.78436	0.00100759	0.0146437	up	Gene:G1552|TU2620(6.1)	UNKNOWN	chr1	26480393	26483065	PREDICTED:_cytokinin_riboside_5'-monophosphate_phosphoribohydrolase_LOG1-like_[Nicotiana_sylvestris]
MSTRG.13938	26.13	26.5689	34.2105	0.151377	0	0.225527	18.5875	4.21626	0.00100767	0.0146437	up	Gene:G11429|TU18829(6.9)	UNKNOWN	chr13	4090496	4090801	Lectin_n=1_Tax=Calystegia_sepium_RepID=
MSTRG.36808	77.2816	70.4547	50.4755	30.6095	31.701	30.3106	3.79791	1.92521	0.00100813	0.0146451	up	Gene:G29710|TU48689(47.4)	UNKNOWN	chr5	31618834	31620388	PREDICTED:_probable_transcriptional_regulator_SLK2_[Solanum_lycopersicum]
MSTRG.55484	62.789	62.4453	52.2104	32.4985	31.547	31.5399	2.40251	1.26454	0.00100931	0.0146517	up	Gene:G43575|TU70804(89.2)	UNKNOWN	scaffold2076	54058	56757	PREDICTED:_transcription_factor_UNE12-like_[Nicotiana_tomentosiformis]
MSTRG.12520	2.2758	1.83608	1.38283	0.0668382	0.0557838	0	4.13688	2.04854	0.00101081	0.0146629	up	Gene:G10149|TU16677(2.8)	UNKNOWN	chr12	41011681	41012831	PREDICTED:_probable_WRKY_transcription_factor_28-like_[Solanum_tuberosum]
MSTRG.48229	149.518	141.771	118.06	45.9137	51.172	49.7142	3.86276	1.94963	0.00101121	0.0146635	up	Gene:G39203|TU64317(99.5)	UNKNOWN	chr9	14722283	14723785	PREDICTED:_uncharacterized_protein_LOC104237694_[Nicotiana_sylvestris]
MSTRG.14608	163.893	160.802	129.65	90.2063	92.3927	92.2321	2.33026	1.22049	0.00101298	0.0146786	up	Gene:G12051|TU19800(104.5)	UNKNOWN	chr13	11128761	11131653	PREDICTED:_peptidyl-prolyl_cis-trans_isomerase_CYP20-2,_chloroplastic_[Solanum_lycopersicum]
MSTRG.38068	3.89859	3.87017	2.77252	0.87821	0.983965	0.997561	3.44174	1.78314	0.00101447	0.0146868	up	Gene:G30787|TU50470(2.0)	UNKNOWN	chr6	1209676	1210608	PREDICTED:_glucan_endo-1,3-beta-D-glucosidase_isoform_X2_[Sesamum_indicum]
MSTRG.25258	16.1252	12.7214	9.23235	5.01435	4.23335	4.82017	4.91597	2.29747	0.00101465	0.0146868	up	Gene:G20503|TU33490(17.7)	UNKNOWN	chr2	28257898	28258417	PREDICTED:_uncharacterized_protein_LOC104085878_[Nicotiana_tomentosiformis]
MSTRG.60976	41.5276	38.8365	28.6977	17.809	18.9099	18.436	3.23069	1.69184	0.00101532	0.0146868	up	Gene:G46208|TU74467(41.2)	UNKNOWN	scaffold34635	15	768	PREDICTED:_SNAP25_homologous_protein_SNAP33-like_[Nicotiana_tomentosiformis]
MSTRG.52793	51.122	43.0849	43.7365	6.85767	6.89198	7.78286	7.03686	2.81493	0.00101588	0.0146868	up	Gene:G42088|TU68725(2.2)	UNKNOWN	scaffold1564	134131	137244	PREDICTED:_monoglyceride_lipase-like_[Nicotiana_tomentosiformis]
MSTRG.26582	386.418	365.362	307.584	157.452	148.377	145.806	3.21556	1.68507	0.00101842	0.0147098	up	Gene:G21572|TU35260(77.9)	UNKNOWN	chr2	44572620	44575296	PREDICTED:_40S_ribosomal_protein_S3-1_[Nicotiana_sylvestris]
MSTRG.47255	37.5819	32.9114	27.3658	15.3548	16.445	15.8531	3.02394	1.59643	0.00102219	0.0147259	up	Gene:G38424|TU62982(39.1)	UNKNOWN	chr9	5257766	5260677	PREDICTED:_regulator_of_nonsense_transcripts_UPF2_isoform_X1_[Solanum_lycopersicum]
MSTRG.36924	27.6364	24.835	20.2193	5.70195	6.29869	7.01633	5.3888	2.42996	0.00102287	0.0147259	up	Gene:G29820|TU48860(9.9)	UNKNOWN	chr5	32980397	32986694	PREDICTED:_multicopper_oxidase_LPR1-like_[Nicotiana_tomentosiformis]
MSTRG.32838	1.83663	1.60571	1.1261	0.454549	0.318868	0.469207	2.73912	1.45371	0.00102319	0.0147259	up	Gene:G26637|TU43757(1.1)	UNKNOWN	chr4	26650137	26652075	PREDICTED:_probable_tRNA_N6-adenosine_threonylcarbamoyltransferase_[Solanum_lycopersicum]
MSTRG.46535	27.4663	28.6435	26.1718	9.98184	9.61397	9.30537	2.88395	1.52805	0.00102613	0.0147418	up	Gene:G37850|TU61984(17.1)	UNKNOWN	chr8	40733855	40736138	PREDICTED:_DNA-directed_RNA_polymerase_III_subunit_rpc2_[Sesamum_indicum]
MSTRG.20917	9.05559	9.35664	8.03742	4.10369	3.97211	4.10631	2.31651	1.21195	0.00102697	0.0147487	up	Gene:G17054|TU27892(2.7)	UNKNOWN	chr14	51213904	51214441	PREDICTED:_mediator_of_RNA_polymerase_II_transcription_subunit_16-like_isoform_X1_[Solanum_tuberosum]
MSTRG.22223	6.12205	5.20031	4.8104	0.593126	0.47681	0.435712	5.46331	2.44977	0.00102815	0.0147571	up	Gene:G18095|TU29570(0.7)	UNKNOWN	chr15	15762263	15763890	PREDICTED:_NAC_domain-containing_protein_100-like_[Solanum_tuberosum]
MSTRG.39179	74.4117	78.2921	70.5336	32.5549	32.0502	31.8107	2.50185	1.32299	0.00102994	0.0147625	up	Gene:G31724|TU52015(87.3)	UNKNOWN	chr6	13408551	13410725	PREDICTED:_uncharacterized_protein_LOC104234327_[Nicotiana_sylvestris]
MSTRG.50308	11.5067	9.33108	8.50332	1.55733	1.34465	1.7146	6.22629	2.63837	0.00102996	0.0147625	up	Gene:G40640|TU66618(6.7)	UNKNOWN	scaffold1092	135333	136175	PREDICTED:_mitogen-activated_protein_kinase_kinase_kinase_1-like_[Nicotiana_sylvestris]
MSTRG.9903	5.29732	5.13437	3.94245	0.603753	0.403208	0.460123	5.58044	2.48038	0.00103027	0.0147625	up	Gene:G7998|TU13179(15.5)	UNKNOWN	chr12	6200542	6202723	PREDICTED:_homeobox-leucine_zipper_protein_HOX11-like_[Nicotiana_tomentosiformis]
MSTRG.38754	19.0125	14.9825	13.3923	4.2837	4.05021	4.43851	4.94511	2.306	0.0010305	0.0147625	up	Gene:G31308|TU51330(2.3)	UNKNOWN	chr6	7248623	7250094	PREDICTED:_uncharacterized_protein_LOC101260688_[Solanum_lycopersicum]
MSTRG.10182	102.027	96.6593	85.3057	38.627	40.3597	37.4704	3.04608	1.60695	0.00103113	0.0147637	up	Gene:G8364|TU13757(113.8)	UNKNOWN	chr12	8587213	8588972	PREDICTED:_40S_ribosomal_protein_S23_[Sesamum_indicum]
MSTRG.28749	27.1696	25.2084	21.2415	13.0809	11.8869	13.3406	2.64703	1.40438	0.00103131	0.0147637	up	Gene:G23342|TU38187(10.9)	UNKNOWN	chr3	21497638	21501443	PREDICTED:_protein_TRANSPARENT_TESTA_12-like_isoform_X1_[Nicotiana_tomentosiformis]
MSTRG.35398	8.12	7.69997	7.35849	0.92455	1.09341	1.22548	4.81996	2.26902	0.00103273	0.0147787	up	Gene:G28593|TU46872(0.5)	UNKNOWN	chr5	13084147	13084582	PREDICTED:_tetratricopeptide_repeat_protein_28-like_[Nicotiana_tomentosiformis]
MSTRG.64797	3.23075	3.81861	3.42994	0	0	0	4.36864	2.12719	0.00103436	0.0147864	up	Gene:G48258|TU77534(0.7)	UNKNOWN	scaffold774	111081	111853	PREDICTED:_abhydrolase_domain-containing_protein_FAM108B1-like_n=1_Tax=Cucumis_sativus_RepID=
MSTRG.4417	7.40994	6.78461	5.73716	3.68345	3.572	3.47953	2.26423	1.17902	0.00103543	0.0147964	up	Gene:G3908|TU6453(7.2)	UNKNOWN	chr10	19546173	19546983	PREDICTED:_LOW_QUALITY_PROTEIN:_light-mediated_development_protein_DET1_[Sesamum_indicum]
MSTRG.3546	21.3335	20.3361	16.8844	6.34699	6.01282	5.69852	3.97996	1.99275	0.00103683	0.0148059	up	Gene:G2994|TU4935(0.8)	UNKNOWN	chr10	7716836	7717835	PREDICTED:_uncharacterized_protein_LOC105161749_[Sesamum_indicum]
MSTRG.10348	52.8063	50.6517	42.0882	18.5753	16.6408	19.1647	3.67662	1.87838	0.00103914	0.0148284	up	Gene:G8322|TU13694(5.4)	UNKNOWN	chr12	10170894	10171762	PREDICTED:_aquaporin_PIP2-1-like_[Nicotiana_tomentosiformis]
MSTRG.31384	4.42301	3.41074	3.25876	0.190269	0.169797	0.19427	5.35174	2.42001	0.00104136	0.0148502	up	Gene:G25358|TU41648(0.4)	UNKNOWN	chr4	9278408	9280205	PREDICTED:_zinc_finger_BED_domain-containing_protein_RICESLEEPER_3-like_[Nicotiana_sylvestris]
MSTRG.54814	132.071	130.702	93.0415	8.27576	9.18488	7.41169	20.8279	4.38045	0.00104483	0.0148786	up	Gene:G43211|TU70294(322.5)	UNKNOWN	scaffold19531	230	2989	PREDICTED:_sucrose_synthase_[Sesamum_indicum]
MSTRG.52122	32.5261	31.5562	24.9175	5.66923	4.85939	4.84845	7.27032	2.86202	0.00104488	0.0148786	up	Gene:G41683|TU68145(1.5)	UNKNOWN	scaffold14279	623	1441	PREDICTED:_uncharacterized_protein_LOC104223403_[Nicotiana_sylvestris]
MSTRG.13573	2.68996	1.693	0.980944	0	0	0	6.32018	2.65997	0.00104531	0.0148795	up	Gene:G11105|TU18292(0.6)	UNKNOWN	chr13	145019	155557	PREDICTED:_LOW_QUALITY_PROTEIN:_G-type_lectin_S-receptor-like_serine/threonine-protein_kinase_CES101_[Sesamum_indicum]
MSTRG.45294	25.9922	26.3722	18.468	2.93772	2.87979	2.55471	10.4375	3.3837	0.00104725	0.0148825	up	Gene:G36635|TU60091(1.1)	UNKNOWN	chr8	19559591	19561893	PREDICTED:_protein_PALE_CRESS,_chloroplastic_isoform_X1_[Nicotiana_sylvestris]
MSTRG.36897	8.15035	7.77012	5.86589	3.32931	3.22873	3.15361	2.95063	1.56102	0.0010475	0.0148825	up	Gene:G29813|TU48846(1.4)	UNKNOWN	chr5	32579686	32582285	PREDICTED:_putative_lipase_ROG1_[Nicotiana_sylvestris]
MSTRG.57094	20.8471	18.8607	14.3517	4.82307	5.31542	5.97522	5.08037	2.34493	0.00104827	0.0148825	up	Gene:G44401|TU71911(12.4)	UNKNOWN	scaffold24224	1862	2367	PREDICTED:_cyclic_nucleotide-gated_ion_channel_2_[Nicotiana_tomentosiformis]
MSTRG.43567	10.9271	10.2831	9.59827	2.3787	1.98558	2.10778	4.20973	2.07373	0.00104915	0.0148825	up	Gene:G35144|TU57618(1.6)	UNKNOWN	chr7	33757410	33758747	PREDICTED:_histone-lysine_N-methyltransferase_setd3_[Sesamum_indicum]
MSTRG.63256	2.4639	2.48614	1.73981	0.177447	0.208971	0.31021	3.82961	1.9372	0.0010497	0.0148842	up	Gene:G47392|TU76268(2.2)	UNKNOWN	scaffold5609	10069	11760	PREDICTED:_heat_stress_transcription_factor_A-7a-like_[Nicotiana_tomentosiformis]
MSTRG.3828	53.2492	48.4849	46.0286	21.8032	22.9191	23.5585	2.57483	1.36448	0.00105171	0.0148969	up	Gene:G3189|TU5236(60.1)	UNKNOWN	chr10	10633115	10634798	PREDICTED:_topless-related_protein_3_isoform_X3_[Solanum_lycopersicum]
MSTRG.57010	8.06147	8.39001	6.16501	0.401391	0.212047	0.45182	9.43765	3.23843	0.00105681	0.0149227	up	Gene:G44363|TU71859(3.7)	UNKNOWN	scaffold23983	1143	2399	TPA_exp:_aquaporin_PIP2_2_[Nicotiana_tabacum]
MSTRG.63702	105.622	101.874	81.0929	71.4137	68.2266	71.9458	2.01461	1.0105	0.00105707	0.0149227	up	Gene:G47645|TU76625(63.0)	UNKNOWN	scaffold6217	1738	3360	PREDICTED:_alcohol_dehydrogenase_class-3-like_[Sesamum_indicum]
MSTRG.14078	13.5507	13.494	10.8048	7.57668	7.48263	7.79222	2.18474	1.12746	0.00105778	0.0149227	up	Gene:G11573|TU19089(10.9)	UNKNOWN	chr13	5684084	5690457	PREDICTED:_uncharacterized_protein_LOC102579696_[Solanum_tuberosum]
MSTRG.5106	21.5061	20.2023	18.0696	3.95792	4.13747	3.55379	5.2702	2.39786	0.00105794	0.0149227	up	Gene:G4159|TU6862(2.1)	UNKNOWN	chr10	28408955	28410212	PREDICTED:_ankyrin_repeat_domain-containing_protein_29_[Nicotiana_tomentosiformis]
MSTRG.20565	4.02978	3.8109	3.27237	0.356968	0.211149	0.412501	4.62492	2.20943	0.00105845	0.0149227	up	Gene:G16676|TU27258(1.0)	UNKNOWN	chr14	48421451	48422153	PREDICTED:_7-deoxyloganetin_glucosyltransferase-like_[Nicotiana_sylvestris]
MSTRG.58169	4.76255	4.35251	4.7251	1.22369	1.23255	1.22817	2.47981	1.31023	0.00105997	0.0149297	up	Gene:G44954|TU72654(6.3)	UNKNOWN	scaffold2678	50455	51538	PREDICTED:_NEDD8-activating_enzyme_E1_catalytic_subunit_[Nicotiana_tomentosiformis]
MSTRG.8253	6.34695	5.0573	3.83211	2.53832	2.24079	2.65722	3.15153	1.65605	0.00106032	0.0149297	up	Gene:G6689|TU11028(0.9)	UNKNOWN	chr11	22754672	22755246	PREDICTED:_uncharacterized_protein_LOC101258693_isoform_X1_[Solanum_lycopersicum]
MSTRG.22156	8.00576	6.60613	5.63675	2.33695	2.05824	2.40715	3.63251	1.86097	0.00106445	0.0149664	up	Gene:G18072|TU29534(8.7)	UNKNOWN	chr15	14389348	14390673	PREDICTED:_uncharacterized_protein_LOC101265640_[Solanum_lycopersicum]
MSTRG.55262	7.31305	6.22547	6.27048	0.470716	0.632937	0.574964	5.69425	2.50951	0.00106455	0.0149664	up	Gene:G43444|TU70613(3.4)	UNKNOWN	scaffold2038	21508	25587	PREDICTED:_probable_WRKY_transcription_factor_50_[Sesamum_indicum]
MSTRG.47540	2.25992	2.03186	1.67236	0.60894	0.720071	0.688936	2.35919	1.23829	0.00106569	0.0149664	up	Gene:G38656|TU63367(2.0)	UNKNOWN	chr9	8148065	8148659	-
MSTRG.19547	24.6544	22.733	20.1034	10.0226	9.09834	9.34717	2.94025	1.55594	0.00106644	0.0149664	up	Gene:G15937|TU26035(2.0)	UNKNOWN	chr14	38184915	38185404	PREDICTED:_E3_ubiquitin-protein_ligase_KEG_[Nicotiana_sylvestris]
MSTRG.5630	55.2206	47.367	42.4083	24.7861	24.5908	26.5007	2.68591	1.42541	0.00106836	0.0149807	up	Gene:G4569|TU7564(2.3)	UNKNOWN	chr10	34760948	34761461	-
MSTRG.54826	11.9204	10.273	7.528	4.05228	3.94989	3.7469	3.91324	1.96836	0.00106916	0.014986	up	Gene:G43209|TU70290(4.1)	UNKNOWN	scaffold19583	1221	2903	PREDICTED:_nuclear_pore_complex_protein_Nup85-like_isoform_X1_[Solanum_tuberosum]
MSTRG.26645	59.8514	52.4217	41.1837	33.6901	30.4222	33.1699	2.63317	1.3968	0.00107125	0.015005	up	Gene:G21647|TU35371(8.2)	UNKNOWN	chr2	45035591	45036070	PREDICTED:_uncharacterized_protein_LOC102580349_[Solanum_tuberosum]
MSTRG.10227	105.229	108.305	98.8352	14.6336	17.1311	15.0491	6.90319	2.78726	0.00107183	0.0150079	up	Gene:G8320|TU13688(82.0)	UNKNOWN	chr12	7955849	7958290	PREDICTED:_beta-galactosidase-like_[Nicotiana_sylvestris]
MSTRG.59754	4.17688	3.40195	2.64698	0	0.108779	0	6.71707	2.74783	0.00107338	0.0150088	up	Gene:G45673|TU73676(2.7)	UNKNOWN	scaffold30863	538	1304	PREDICTED:_ABC_transporter_G_family_member_36-like_[Solanum_lycopersicum]
MSTRG.49589	83.867	81.2786	59.6197	22.9996	21.7267	21.0581	5.38482	2.4289	0.0010734	0.0150088	up	Gene:G40149|TU65867(2.1)	UNKNOWN	chr9	35255062	35271335	PREDICTED:_cytochrome_P450_71A3-like_[Nicotiana_sylvestris]
MSTRG.50089	16.1429	16.1874	14.2258	7.05426	6.89492	6.64788	2.49709	1.32025	0.00107376	0.0150088	up	Gene:G40546|TU66485(1.7)	UNKNOWN	scaffold105	427161	430339	PREDICTED:_WD-40_repeat-containing_protein_MSI4-like_[Nicotiana_tomentosiformis]
MSTRG.57500	8.76506	8.35465	6.72953	4.93375	5.19421	5.17246	2.06581	1.04671	0.00107574	0.0150208	up	Gene:G44597|TU72171(13.0)	UNKNOWN	scaffold2521	26404	27886	Uncharacterized_protein_n=1_Tax=Prunus_persica_RepID=
MSTRG.39092	24.2501	23.9016	18.489	8.64242	7.88914	9.07962	3.6808	1.88002	0.0010772	0.0150308	up	Gene:G31702|TU51978(21.7)	UNKNOWN	chr6	12121826	12124678	PREDICTED:_uncharacterized_protein_LOC102600786_isoform_X1_[Solanum_tuberosum]
MSTRG.11295	19.317	19.0633	15.1361	7.88234	8.10435	7.80254	2.95931	1.56526	0.00107986	0.0150508	up	Gene:G9182|TU15128(69.1)	UNKNOWN	chr12	25179637	25184548	PREDICTED:_oxysterol-binding_protein-related_protein_3A-like_[Nicotiana_tomentosiformis]
MSTRG.33300	13.2652	12.2369	10.7782	4.38934	4.89573	4.76775	3.00973	1.58964	0.00108079	0.0150508	up	Gene:G27037|TU44379(3.8)	UNKNOWN	chr4	34127828	34129140	PREDICTED:_inosine-5'-monophosphate_dehydrogenase_2-like_[Solanum_tuberosum]
MSTRG.37185	13.5562	13.8336	12.9872	3.96065	4.21679	3.78049	3.04929	1.60847	0.0010808	0.0150508	up	Gene:G29963|TU49089(64.8)	UNKNOWN	chr5	35781867	35783064	PREDICTED:_probable_WRKY_transcription_factor_53_[Nicotiana_sylvestris]
MSTRG.16518	7.73427	6.99053	6.62595	3.73709	3.65401	3.62119	2.06867	1.04871	0.00108097	0.0150508	up	Gene:G13391|TU21908(1.7)	UNKNOWN	chr13	40409652	40410690	-
MSTRG.12351	15.5014	15.5882	17.5872	4.13742	4.43422	3.9069	2.72478	1.44614	0.00108253	0.0150635	up	Gene:G10003|TU16441(2.2)	UNKNOWN	chr12	39267525	39269003	PREDICTED:_transcription_factor_LHW_[Sesamum_indicum]
MSTRG.53754	60.0161	56.4694	52.0595	23.5377	24.1842	22.4852	2.80063	1.48575	0.00108547	0.0150764	up	Gene:G42627|TU69484(5.0)	UNKNOWN	scaffold17295	14	3303	PREDICTED:_protein_CHLOROPLAST_IMPORT_APPARATUS_2-like_[Nicotiana_tomentosiformis]
MSTRG.8900	130.655	129.796	109.596	68.2629	64.0804	68.9571	2.40851	1.26814	0.00108576	0.0150764	up	Gene:G7139|TU11776(106.0)	UNKNOWN	chr11	34989644	34990706	PREDICTED:_40S_ribosomal_protein_S27-2_[Nicotiana_tomentosiformis]
MSTRG.45519	8.4001	7.80049	6.22865	3.08511	3.02044	2.84961	3.06298	1.61494	0.00108624	0.0150764	up	Gene:G36939|TU60584(2.0)	UNKNOWN	chr8	21928537	21929693	PREDICTED:_transcription_factor_PIF1-like_[Solanum_lycopersicum]
MSTRG.1799	9.82865	8.42578	7.46815	4.534	4.30117	4.46635	2.45356	1.29487	0.00108627	0.0150764	up	Gene:G1480|TU2490(10.4)	UNKNOWN	chr1	25197562	25200450	PREDICTED:_protein_ENHANCED_DISEASE_RESISTANCE_2-like_isoform_X1_[Nicotiana_tomentosiformis]
MSTRG.2465	3.63048	3.24732	1.78978	1.53461	1.36536	1.51058	3.29277	1.7193	0.00108673	0.0150764	up	Gene:G2039|TU3402(7.2)	UNKNOWN	chr1	31361489	31363423	PREDICTED:_purine_permease_1-like_[Nicotiana_tomentosiformis]
MSTRG.39432	112.051	121.798	103.434	24.802	25.4076	23.7534	5.0561	2.33803	0.0010887	0.015092	up	Gene:G31995|TU52462(10.6)	UNKNOWN	chr6	17128259	17130438	Putative_uncharacterized_protein_n=1_Tax=Vitis_vinifera_RepID=
MSTRG.19805	6.43137	5.75098	5.25815	3.10654	3.23803	3.18137	2.05015	1.03573	0.00108945	0.015092	up	Gene:G16128|TU26343(1.5)	UNKNOWN	chr14	40737528	40737928	PREDICTED:_uncharacterized_protein_LOC102603652_[Solanum_tuberosum]
MSTRG.9339	6.67028	5.93856	4.81411	2.7465	2.88994	2.72103	2.62364	1.39157	0.00109178	0.0151129	up	Gene:G7484|TU12306(2.4)	UNKNOWN	chr11	41679701	41680261	PREDICTED:_uncharacterized_protein_LOC105168477_isoform_X1_[Sesamum_indicum]
MSTRG.14494	22.2342	21.4473	17.8548	9.26805	8.27598	9.11436	3.00007	1.585	0.0010932	0.0151231	up	Gene:G11936|TU19630(2.8)	UNKNOWN	chr13	9943173	9946559	PREDICTED:_flowering_time_control_protein_FCA_[Nicotiana_sylvestris]
MSTRG.51260	5.7618	5.41993	5.33839	2.16172	2.2339	2.38332	2.19338	1.13315	0.00109479	0.0151361	up	Gene:G41175|TU67383(2.3)	UNKNOWN	scaffold1271	98712	99223	PREDICTED:_elongator_complex_protein_3_[Sesamum_indicum]
MSTRG.53281	24.1782	22.3102	19.3046	2.25915	1.64569	2.229	10.5869	3.40421	0.00109896	0.0151647	up	Gene:G42381|TU69138(50.2)	UNKNOWN	scaffold165	318212	320790	ethylene_response_factor_#229_[Nicotiana_tabacum]
MSTRG.46104	18.8402	18.0686	16.8546	5.07763	5.72778	5.29609	3.41541	1.77206	0.00110066	0.0151794	up	Gene:G37413|TU61289(37.9)	UNKNOWN	chr8	33874224	33875633	PREDICTED:_uncharacterized_protein_At4g22758-like_[Nicotiana_tomentosiformis]
MSTRG.62491	24.4777	25.0937	21.6535	11.3112	11.0744	10.9663	2.45371	1.29496	0.00110478	0.0152123	up	Gene:G46994|TU75634(12.1)	UNKNOWN	scaffold4693	15765	18188	-
MSTRG.32808	1.38064	0.849688	0.378032	0	0	0	3.88374	1.95745	0.00110508	0.0152123	up	Gene:G26739|TU43916(0.5)	UNKNOWN	chr4	26391914	26392607	PREDICTED:_laccase-14-like_[Nicotiana_sylvestris]
MSTRG.55293	86.6294	84.7046	68.4833	9.89198	9.86033	12.4201	10.3004	3.36463	0.00110558	0.0152123	up	Gene:G43450|TU70620(48.1)	UNKNOWN	scaffold20405	2210	2872	PREDICTED:_dynein_light_chain_LC6,_flagellar_outer_arm-like_[Nicotiana_tomentosiformis]
MSTRG.52216	12.5534	13.0025	13.5698	2.96088	3.0241	2.61047	3.20703	1.68124	0.00110568	0.0152123	up	Gene:G41737|TU68228(1.5)	UNKNOWN	scaffold14489	1403	3709	PREDICTED:_pumilio_homolog_5_[Nicotiana_sylvestris]
MSTRG.4131	73.0937	73.2332	63.4524	41.6626	40.946	40.652	2.07975	1.05641	0.00110646	0.0152127	up	Gene:G3483|TU5712(7.2)	UNKNOWN	chr10	15930221	15932220	PREDICTED:_vacuolar_amino_acid_transporter_1_[Solanum_lycopersicum]
MSTRG.47002	2.27011	2.30748	2.08338	0.259953	0.364798	0.313459	2.68468	1.42475	0.00110879	0.0152231	up	Gene:G38265|TU62715(0.4)	UNKNOWN	chr9	3747097	3749791	PREDICTED:_probable_WRKY_transcription_factor_71_[Nicotiana_sylvestris]
MSTRG.45515	66.857	61.3741	55.6526	33.0014	34.4879	33.1082	2.2927	1.19705	0.00111033	0.0152347	up	Gene:G36932|TU60573(4.4)	UNKNOWN	chr8	22656065	22658320	PREDICTED:_cytochrome_P450_82C4-like_[Nicotiana_sylvestris]
MSTRG.35531	30.0964	29.3912	28.469	12.4833	12.703	11.7869	2.41485	1.27193	0.00111131	0.0152395	up	Gene:G28759|TU47170(52.4)	UNKNOWN	chr5	15373182	15376220	EIL5_[Nicotiana_tabacum]
MSTRG.27105	11.2578	10.7063	8.78953	4.21918	3.81358	4.48969	3.09786	1.63127	0.00111305	0.0152503	up	Gene:G21943|TU35885(27.0)	UNKNOWN	chr3	696567	697234	PREDICTED:_ran-specific_GTPase-activating_protein_2-like_[Nicotiana_sylvestris]
MSTRG.36748	10.8232	9.40837	6.68482	4.46638	4.39311	4.22084	3.37474	1.75478	0.00111411	0.0152503	up	Gene:G29675|TU48643(31.7)	UNKNOWN	chr5	31111259	31115272	PREDICTED:_pto-interacting_protein_1-like_[Nicotiana_sylvestris]
MSTRG.30229	9.194	8.33071	7.15117	1.1639	0.858403	0.915986	6.35411	2.66769	0.00111469	0.0152503	up	Gene:G24346|TU39908(0.6)	UNKNOWN	chr3	34006125	34006905	PREDICTED:_uncharacterized_protein_LOC104085378_[Nicotiana_tomentosiformis]
MSTRG.6926	3.35687	3.79001	3.04557	0.103718	0.132267	0.11789	4.53578	2.18135	0.00111607	0.0152503	up	Gene:G5580|TU9213(1.0)	UNKNOWN	chr11	7106033	7106942	PREDICTED:_transcription_factor_bHLH18-like_[Sesamum_indicum]
MSTRG.46797	9.08562	8.71489	11.0528	0.386267	0.32488	0.451297	5.83213	2.54402	0.00111639	0.0152503	up	Gene:G37966|TU62176(0.4)	UNKNOWN	chr9	492686	493328	PREDICTED:_digalactosyldiacylglycerol_synthase_2,_chloroplastic-like_isoform_X1_[Solanum_tuberosum]
MSTRG.41223	25.8581	25.9912	20.3242	11.71	11.7239	11.7869	2.79716	1.48396	0.00111677	0.0152503	up	Gene:G33448|TU54832(33.6)	UNKNOWN	chr7	1951081	1953280	-
MSTRG.12161	14.957	13.875	11.7252	6.88432	7.16138	6.76848	2.49518	1.31914	0.0011185	0.0152668	up	Gene:G9853|TU16196(0.7)	UNKNOWN	chr12	37309126	37311090	-
MSTRG.24911	23.2124	24.2333	17.256	1.2497	1.68631	1.56731	14.0332	3.81077	0.00112079	0.0152812	up	Gene:G20385|TU33304(264.8)	UNKNOWN	chr2	23012296	23014848	PREDICTED:_NAC_domain-containing_protein_2-like_[Nicotiana_sylvestris]
MSTRG.49252	2.60432	2.11616	1.95678	0.066511	0	0	4.04503	2.01615	0.00112094	0.0152812	up	Gene:G39927|TU65508(2.8)	UNKNOWN	chr9	29854842	29857558	unnamed_protein_product_[Nicotiana_tabacum]
MSTRG.26768	23.4843	20.1634	16.0095	0.959468	0.961585	0.637253	17.8591	4.15859	0.00112169	0.0152812	up	Gene:G21725|TU35508(2.3)	UNKNOWN	chr2	46433111	46433801	PREDICTED:_uncharacterized_protein_LOC104093651_[Nicotiana_tomentosiformis]
MSTRG.20271	30.8647	27.7466	26.5937	13.5636	13.37	13.1059	2.45223	1.29409	0.00112264	0.0152843	up	Gene:G16482|TU26923(29.6)	UNKNOWN	chr14	45805533	45807563	PREDICTED:_inositol-tetrakisphosphate_1-kinase_2_isoform_X1_[Sesamum_indicum]
MSTRG.30137	20.7385	18.9317	16.3156	10.7011	9.79729	10.25	2.41105	1.26966	0.0011236	0.0152917	up	Gene:G24301|TU39828(23.1)	UNKNOWN	chr3	33832647	33834217	PREDICTED:_serine/threonine_protein_phosphatase_2A_55_kDa_regulatory_subunit_B_beta_isoform-like_isoform_X1_[Sesamum_indicum]
MSTRG.51181	4.75238	4.21799	2.41058	3.1983	3.19834	3.55545	2.39198	1.2582	0.00112642	0.0153249	up	Gene:G41125|TU67306(7.5)	UNKNOWN	scaffold1261	11444	14028	PREDICTED:_cell_division_cycle_5-like_protein-like_[Solanum_tuberosum]
MSTRG.53113	54.5774	51.6718	50.4599	22.318	22.3715	24.1945	2.50159	1.32285	0.00112937	0.0153495	up	Gene:G42249|TU68963(42.4)	UNKNOWN	scaffold1623	44455	48188	PREDICTED:_proteasome_subunit_alpha_type-7_[Nicotiana_sylvestris]
MSTRG.23712	14.2238	14.3717	14.8448	5.45222	5.91619	5.51534	2.18214	1.12574	0.00113034	0.0153524	up	Gene:G19318|TU31573(17.6)	UNKNOWN	chr2	5163921	5172729	PREDICTED:_uncharacterized_protein_LOC105178241_[Sesamum_indicum]
MSTRG.21395	4.97867	5.10358	4.64561	1.43087	1.38953	1.26958	2.71308	1.43993	0.00113245	0.0153704	up	Gene:G17402|TU28467(0.8)	UNKNOWN	chr15	4639937	4641361	PREDICTED:_DNA_repair_endonuclease_UVH1_[Nicotiana_tomentosiformis]
MSTRG.3099	350.725	342.677	314.635	44.3284	37.5737	46.6484	9.41078	3.23431	0.00113313	0.0153704	up	Gene:G2662|TU4421(185.6)	UNKNOWN	chr10	1837106	1837785	Stress_responsive_protein_Fragment
MSTRG.65334	37.5377	34.7559	30.2827	1.3072	1.96492	1.58609	17.7756	4.15183	0.00113389	0.0153735	up	Gene:G48550|TU77964(7.9)	UNKNOWN	scaffold8583	278	1859	PREDICTED:_BTB/POZ_domain-containing_protein_At1g55760_[Solanum_lycopersicum]
Gene:G25831|TU42395(0.5)	1.15428	1.07173	0.62114	0.47569	0.413594	0.486279	2.04669	1.03329	0.00113607	0.0153781	up	Gene:G25831|TU42395(0.5)	UNKNOWN	chr4	15869090	15869737	PREDICTED:_target_of_Myb_protein_1-like_[Nicotiana_sylvestris]
MSTRG.62725	52.9268	52.1616	46.1133	23.3505	21.6089	21.8743	2.6968	1.43125	0.00113854	0.0154014	up	Gene:G47123|TU75845(46.0)	UNKNOWN	scaffold4955	20108	22285	PREDICTED:_40S_ribosomal_protein_S9-2_[Sesamum_indicum]
MSTRG.20846	4.42321	4.69499	2.96823	0.108233	0.0581426	0.209998	7.48621	2.90424	0.00114363	0.01545	up	Gene:G16913|TU27659(2.7)	UNKNOWN	chr14	50658498	50661123	-
MSTRG.1785	4.68711	3.52097	3.06834	0.174591	0.10441	0.274355	6.36483	2.67012	0.00114366	0.01545	up	Gene:G1545|TU2610(1.1)	UNKNOWN	chr1	24782521	24783418	PREDICTED:_geraniol_8-hydroxylase-like_[Nicotiana_sylvestris]
MSTRG.57715	14.5167	14.6404	11.9606	7.65275	7.43314	7.80236	2.266	1.18015	0.00114451	0.0154562	up	Gene:G44697|TU72290(33.2)	UNKNOWN	scaffold2581	7865	10263	PREDICTED:_eukaryotic_translation_initiation_factor_3_subunit_D_{ECO:0000255|HAMAP-Rule:MF_03003}-like_[Nicotiana_tomentosiformis]
MSTRG.34532	17.8131	16.6336	13.1029	1.024	1.0583	0.735947	12.6663	3.66292	0.00114582	0.0154584	up	Gene:G27913|TU45767(12.0)	UNKNOWN	chr5	3535815	3539112	PREDICTED:_O-acyltransferase_WSD1-like_[Nicotiana_tomentosiformis]
MSTRG.58764	46.982	47.008	38.7826	10.4414	11.4525	10.2825	5.0424	2.33411	0.0011472	0.0154596	up	Gene:G45224|TU73041(24.9)	UNKNOWN	scaffold2831	45721	61340	PREDICTED:_agamous-like_MADS-box_protein_AGL27_isoform_X1_[Nicotiana_sylvestris]
MSTRG.22607	16.6283	14.1984	11.0398	10.5729	10.6511	10.58	2.17558	1.1214	0.0011489	0.015474	up	Gene:G18480|TU30184(1.3)	UNKNOWN	chr15	22165822	22166618	PREDICTED:_uncharacterized_protein_LOC104114644_[Nicotiana_tomentosiformis]
MSTRG.14257	9.937	8.98677	8.07865	3.18533	3.23299	2.96677	3.0744	1.6203	0.00114979	0.0154764	up	Gene:G11757|TU19357(6.4)	UNKNOWN	chr13	6669629	6672863	PREDICTED:_uncharacterized_protein_LOC104223757_[Nicotiana_sylvestris]
MSTRG.35330	24.6052	28.7357	29.0131	2.07687	1.78119	2.16865	7.98032	2.99645	0.00114985	0.0154764	up	Gene:G28562|TU46821(2.3)	UNKNOWN	chr5	12954836	12956238	PREDICTED:_putative_glucose-6-phosphate_1-epimerase_[Sesamum_indicum]
MSTRG.9145	179.411	179.044	140.299	83.0652	85.0144	89.2763	2.82535	1.49843	0.00115194	0.0154777	up	Gene:G7434|TU12229(86.9)	UNKNOWN	chr11	38219453	38219992	Putative_uncharacterized_protein_n=1_Tax=Vitis_vinifera_RepID=
MSTRG.62897	47.3236	41.0044	40.1718	8.89688	7.88588	9.1567	5.68185	2.50636	0.00115349	0.0154777	up	Gene:G47209|TU75986(2.4)	UNKNOWN	scaffold5138	9220	10145	PREDICTED:_aldehyde_dehydrogenase_family_2_member_C4_[Sesamum_indicum]
MSTRG.27612	7.69017	7.36773	6.84415	3.1744	3.42971	3.49345	2.2125	1.14567	0.0011551	0.0154777	up	Gene:G22383|TU36588(0.8)	UNKNOWN	chr3	8472321	8472787	PREDICTED:_MATE_efflux_family_protein_DTX1-like_isoform_X1_[Sesamum_indicum]
MSTRG.20639	7.42722	7.01324	6.79927	3.39464	3.54375	3.34126	2.00293	1.00211	0.00115609	0.0154777	up	Gene:G16788|TU27424(38.6)	UNKNOWN	chr14	49098634	49102257	PREDICTED:_protein_decapping_5_isoform_X2_[Nicotiana_sylvestris]
MSTRG.42225	6.56318	6.56646	5.85994	2.16271	2.14782	2.44192	2.67635	1.42027	0.00115633	0.0154777	up	Gene:G34224|TU56121(0.5)	UNKNOWN	chr7	15556899	15558773	PREDICTED:_uncharacterized_protein_LOC104241822_[Nicotiana_sylvestris]
MSTRG.44722	12.0194	10.5601	10.1354	4.94573	4.75157	4.987	2.48086	1.31084	0.00115647	0.0154777	up	Gene:G36315|TU59558(0.7)	UNKNOWN	chr8	10816368	10819274	PREDICTED:_deoxyhypusine_hydroxylase-B_[Solanum_lycopersicum]
MSTRG.14029	16.5018	15.2438	11.597	5.43568	5.39526	6.43842	3.8063	1.92839	0.00115711	0.0154796	up	Gene:G11504|TU18965(3.8)	UNKNOWN	chr13	4621926	4624401	PREDICTED:_acetate/butyrate--CoA_ligase_AAE7,_peroxisomal-like_[Nicotiana_sylvestris]
MSTRG.44114	25.7433	28.6274	29.5927	3.86582	4.37713	3.67394	4.77499	2.2555	0.00115822	0.0154858	up	Gene:G35702|TU58543(14.2)	UNKNOWN	chr8	4056703	4057457	PREDICTED:_uncharacterized_protein_LOC104212055_[Nicotiana_sylvestris]
MSTRG.44604	16.9122	13.5066	11.9375	0.733528	1.06895	1.0295	11.9496	3.57889	0.00115887	0.0154869	up	Gene:G36113|TU59219(8.2)	UNKNOWN	chr8	9599714	9602123	PREDICTED:_alpha-glucan_water_dikinase,_chloroplastic_isoform_X1_[Nicotiana_sylvestris]
MSTRG.61709	17.119	16.9793	13.3406	8.87162	8.8663	9.47765	2.4082	1.26795	0.00115946	0.0154869	up	Gene:G46564|TU74980(1.3)	UNKNOWN	scaffold3864	5658	6827	PREDICTED:_uncharacterized_protein_At4g14100-like_[Nicotiana_sylvestris]
MSTRG.3330	26.7721	26.5866	21.1672	5.73503	6.20047	5.52788	5.22109	2.38435	0.0011611	0.0155036	up	Gene:G2849|TU4697(36.7)	UNKNOWN	chr10	5170321	5173116	PREDICTED:_monosaccharide-sensing_protein_2-like_[Sesamum_indicum]
MSTRG.38552	64.5654	60.4127	53.5291	30.995	32.914	31.4593	2.37395	1.24729	0.00116209	0.0155117	up	Gene:G31176|TU51140(91.2)	UNKNOWN	chr6	5850871	5852405	PREDICTED:_calcium_permeable_stress-gated_cation_channel_1-like_[Solanum_lycopersicum]
MSTRG.25920	6.07844	5.99138	5.58388	1.074	0.941876	0.846185	3.86124	1.94907	0.00116279	0.0155159	up	Gene:G21049|TU34428(2.9)	UNKNOWN	chr2	36414358	36416343	PREDICTED:_uncharacterized_protein_LOC104087231_[Nicotiana_tomentosiformis]
MSTRG.6376	14.3161	14.2969	11.9367	3.50299	3.72609	3.32273	4.07933	2.02833	0.00116375	0.0155236	up	Gene:G5272|TU8705(0.9)	UNKNOWN	chr11	3089898	3093396	PREDICTED:_phosphoglucan_phosphatase_LSF1,_chloroplastic_isoform_X2_[Nicotiana_tomentosiformis]
MSTRG.31997	9.64213	8.18548	6.72185	2.67365	2.9369	3.21119	3.6817	1.88037	0.00116425	0.0155251	up	Gene:G25990|TU42645(31.0)	UNKNOWN	chr4	17433654	17434344	PREDICTED:_uncharacterized_protein_LOC102591329_[Solanum_tuberosum]
MSTRG.52506	129.434	130.269	119.113	63.411	67.2485	65.9393	2.17302	1.1197	0.00116733	0.0155389	up	Gene:G41912|TU68468(36.4)	UNKNOWN	scaffold15000	174	2085	PREDICTED:_40S_ribosomal_protein_S4-like_[Nicotiana_tomentosiformis]
MSTRG.56955	2.86072	2.95693	2.29337	0.0947072	0.119621	0.235812	4.24568	2.086	0.0011676	0.0155389	up	Gene:G44333|TU71817(225.7)	UNKNOWN	scaffold23917	0	650	jasmonate_ZIM_domain_protein_a_[Nicotiana_attenuata]
MSTRG.31539	4.89863	4.11039	3.56824	0.0625609	0.116957	0.278452	6.57397	2.71676	0.00116999	0.0155515	up	Gene:G25634|TU42094(1.0)	UNKNOWN	chr4	12372634	12373280	PREDICTED:_protein_LURP-one-related_10-like_[Nicotiana_sylvestris]
MSTRG.41814	17.852	17.5875	19.4497	5.30132	4.91089	5.29119	2.77635	1.47319	0.00117026	0.0155515	up	Gene:G33807|TU55408(1.8)	UNKNOWN	chr7	9261742	9262966	PREDICTED:_uncharacterized_protein_LOC104108581_[Nicotiana_tomentosiformis]
MSTRG.11443	25.9168	25.7353	21.9299	12.7029	11.7823	12.2412	2.46611	1.30223	0.00117107	0.0155515	up	Gene:G9282|TU15280(46.1)	UNKNOWN	chr12	28004876	28007498	PREDICTED:_40S_ribosomal_protein_S18_[Sesamum_indicum]
MSTRG.33779	1.75713	1.45601	1.24804	0.063617	0.039609	0	3.12115	1.64208	0.00117429	0.015558	up	Gene:G27302|TU44770(0.7)	UNKNOWN	chr4	42965750	42966509	Multidrug_resistance_pump,_putative_n=1_Tax=Ricinus_communis_RepID=
MSTRG.3875	17.4504	16.6052	17.0218	4.96994	4.43051	4.54519	3.25566	1.70295	0.00117443	0.015558	up	Gene:G3307|TU5425(14.4)	UNKNOWN	chr10	11677313	11680057	PREDICTED:_uncharacterized_protein_LOC101253134_[Solanum_lycopersicum]
MSTRG.6477	3.08965	2.05965	1.26126	0.553281	0.401297	0.570714	4.65991	2.2203	0.0011749	0.015559	up	Gene:G5092|TU8390(1.7)	UNKNOWN	chr11	2043056	2043526	fertilization-independent_endosperm_protein_[Nicotiana_tabacum]
MSTRG.13879	24.4163	22.0824	20.013	6.61123	5.71353	6.02899	4.22876	2.08024	0.00117742	0.0155872	up	Gene:G11369|TU18718(37.1)	UNKNOWN	chr13	3388161	3389924	Glutathione_reductase_n=1_Tax=Ipomoea_batatas_RepID=
MSTRG.43984	20.2871	20.1485	17.201	8.25855	7.54827	8.45653	2.8746	1.52336	0.00117845	0.0155907	up	Gene:G35694|TU58526(3.0)	UNKNOWN	chr8	2947959	2948726	PREDICTED:_uncharacterized_protein_LOC102597542_[Solanum_tuberosum]
MSTRG.59708	148.705	143.728	104.284	32.7571	33.3836	30.4166	6.60876	2.72438	0.00118176	0.0156237	up	Gene:G45648|TU73641(160.1)	UNKNOWN	scaffold30720	0	1326	PREDICTED:_pleiotropic_drug_resistance_protein_1-like_[Solanum_tuberosum]
MSTRG.32972	23.3988	19.8785	17.7138	11.2359	10.9373	11.2925	2.50277	1.32353	0.0011835	0.0156293	up	Gene:G26872|TU44132(1.0)	UNKNOWN	chr4	28786683	28789728	PREDICTED:_3-phosphoshikimate_1-carboxyvinyltransferase_2_[Sesamum_indicum]
MSTRG.34627	56.9955	48.2928	46.822	5.68535	6.46193	5.46447	9.30434	3.2179	0.0011841	0.0156295	up	Gene:G28047|TU45986(9.0)	UNKNOWN	chr5	4359782	4361800	galactinol_synthase_2_[Nicotiana_tabacum]
MSTRG.8240	24.5176	25.894	22.0401	7.54739	7.19706	7.07236	3.59283	1.84512	0.00118544	0.0156318	up	Gene:G6672|TU10994(18.7)	UNKNOWN	chr11	22543646	22547360	putative_membrane_bound_NAC_transcription_factor_2_[Nicotiana_benthamiana]
MSTRG.17507	6.5983	6.72244	5.98127	2.03116	2.26432	2.18969	2.6896	1.42739	0.00118674	0.0156417	up	Gene:G14296|TU23343(13.2)	UNKNOWN	chr14	11271389	11272231	PREDICTED:_protein-tyrosine-phosphatase_PTP1-like_[Nicotiana_tomentosiformis]
MSTRG.29549	0.912705	0.8111	0.645302	0.096609	0.035307	0.128998	2.07075	1.05015	0.0011881	0.0156516	up	Gene:G23915|TU39145(0.3)	UNKNOWN	chr3	28239952	28241424	PREDICTED:_cytochrome_P450_CYP72A219-like_[Nicotiana_sylvestris]
MSTRG.14055	393.77	369.894	322.812	116.725	125.492	113.801	3.94504	1.98004	0.00118955	0.0156655	up	Gene:G11591|TU19116(89.5)	UNKNOWN	chr13	5046448	5048601	PREDICTED:_1,2-dihydroxy-3-keto-5-methylthiopentene_dioxygenase_2_{ECO:0000255|HAMAP-Rule:MF_03154}_[Nicotiana_tomentosiformis]
MSTRG.874	10.6197	9.79717	6.77811	4.19732	4.35798	4.17564	3.40068	1.76582	0.00119022	0.0156661	up	Gene:G661|TU1100(12.6)	UNKNOWN	chr1	14610823	14614647	PREDICTED:_amino_acid_permease_3-like_[Nicotiana_tomentosiformis]
MSTRG.48618	82.5995	92.3359	73.3628	9.16136	9.44845	8.35652	10.1362	3.34144	0.00119229	0.0156668	up	Gene:G39490|TU64786(21.9)	UNKNOWN	chr9	20294091	20297423	PREDICTED:_aldehyde_dehydrogenase_family_7_member_B4_[Nicotiana_tomentosiformis]
MSTRG.29294	3.78222	3.73219	3.77292	1.16922	1.24248	1.08727	2.16487	1.11428	0.00119274	0.0156668	up	Gene:G23742|TU38865(2.4)	UNKNOWN	chr3	26177889	26178975	PREDICTED:_tRNA_wybutosine-synthesizing_protein_2/3/4_[Nicotiana_tomentosiformis]
MSTRG.4259	11.8797	11.1061	8.86037	1.45227	1.71602	1.38241	6.61578	2.72591	0.00119346	0.0156668	up	Gene:G3592|TU5891(16.2)	UNKNOWN	chr10	18144459	18146952	PREDICTED:_protein_TRANSPARENT_TESTA_12-like_[Sesamum_indicum]
MSTRG.8258	112.884	105.055	101.328	55.3381	51.933	53.1311	2.27159	1.18371	0.0011939	0.0156668	up	Gene:G6704|TU11047(86.4)	UNKNOWN	chr11	22842640	22843654	PREDICTED:_40S_ribosomal_protein_S27-2-like_[Solanum_tuberosum]
MSTRG.18389	27.5731	28.6517	20.8297	5.84493	5.2471	5.44022	6.23935	2.6414	0.00119444	0.0156668	up	Gene:G15018|TU24505(10.7)	UNKNOWN	chr14	21745071	21746587	unnamed_protein_product_[Solanum_demissum]
MSTRG.9219	10.606	10.2438	8.01461	3.98103	4.36334	4.30986	2.96093	1.56605	0.0011945	0.0156668	up	Gene:G7424|TU12212(11.9)	UNKNOWN	chr11	41195343	41197220	PREDICTED:_squamosa_promoter-binding-like_protein_12-like_isoform_X1_[Solanum_tuberosum]
MSTRG.16879	7.51674	7.76913	6.69956	2.50975	2.32335	2.31836	2.88887	1.53051	0.00119693	0.015669	up	Gene:G13884|TU22682(0.3)	UNKNOWN	chr14	3392110	3392490	PREDICTED:_uncharacterized_protein_LOC105172568_[Sesamum_indicum]
MSTRG.6484	18.5263	19.1789	16.0312	4.937	4.83137	5.5262	3.96698	1.98804	0.00119859	0.015669	up	Gene:G5274|TU8710(1.7)	UNKNOWN	chr11	2411025	2413358	PREDICTED:_glycine-rich_RNA-binding_protein_4,_mitochondrial_[Solanum_lycopersicum]
MSTRG.13546	15.8212	15.1869	9.82637	5.29377	4.8396	5.07888	4.61862	2.20746	0.00119972	0.015669	up	Gene:G11080|TU18256(1.1)	UNKNOWN	chr12	52755159	52755751	PREDICTED:_uncharacterized_protein_LOC102601079_[Solanum_tuberosum]
MSTRG.27278	13.8138	15.5961	15.6715	2.35949	2.70265	2.49923	3.91273	1.96817	0.00119995	0.015669	up	Gene:G22086|TU36099(1.3)	UNKNOWN	chr3	3292578	3293806	PREDICTED:_lysosomal_alpha-mannosidase-like_[Nicotiana_sylvestris]
MSTRG.41423	17.9663	15.2812	14.864	4.97452	4.64957	5.01715	3.65381	1.8694	0.00120176	0.015669	up	Gene:G33556|TU54997(22.7)	UNKNOWN	chr7	3963020	3965239	PREDICTED:_peroxisome_biogenesis_factor_10_isoform_X1_[Sesamum_indicum]
MSTRG.42976	10.7565	10.2856	7.12138	5.82283	5.72083	6.31426	2.62209	1.39072	0.0012073	0.0157042	up	Gene:G34680|TU56853(28.6)	UNKNOWN	chr7	26091149	26093097	Carbonic_anhydrase_Fragment
MSTRG.47106	21.3744	20.8591	17.3978	11.8394	12.0013	11.6637	2.16094	1.11166	0.00120997	0.0157339	up	Gene:G38494|TU63107(0.4)	UNKNOWN	chr9	3059581	3061635	PREDICTED:_serine/arginine-rich_splicing_factor_RS2Z33_isoform_X1_[Nicotiana_tomentosiformis]
MSTRG.28879	8.86081	7.89169	6.56072	4.35098	4.5231	4.32557	2.33073	1.22078	0.00121055	0.0157364	up	Gene:G23443|TU38335(2.4)	UNKNOWN	chr3	23151182	23153269	PREDICTED:_uncharacterized_protein_LOC101248592_[Solanum_lycopersicum]
MSTRG.23487	120.433	110.272	96.7906	9.50861	12.158	10.8217	12.4731	3.64075	0.00121228	0.0157386	up	Gene:G19139|TU31276(36.0)	UNKNOWN	chr2	3002216	3004205	PREDICTED:_glutathione_S-transferase_F11_[Nicotiana_tomentosiformis]
MSTRG.24387	8.87234	9.41615	8.69924	1.33747	1.0692	1.30587	4.76698	2.25308	0.00121431	0.0157423	up	Gene:G19905|TU32560(28.7)	UNKNOWN	chr2	15070710	15074890	PREDICTED:_homocysteine_S-methyltransferase_2-like_[Nicotiana_sylvestris]
MSTRG.44409	2.83194	2.34802	1.49211	0.575235	0.739525	0.737993	3.51517	1.8136	0.00121452	0.0157423	up	Gene:G36007|TU59040(6.7)	UNKNOWN	chr8	7513437	7515886	PREDICTED:_uncharacterized_protein_LOC104095215_[Nicotiana_tomentosiformis]
MSTRG.46664	15.7748	14.5584	13.8227	6.90681	6.46802	6.47342	2.4232	1.27692	0.00121685	0.0157592	up	Gene:G37864|TU62007(2.5)	UNKNOWN	chr8	39728856	39730487	PREDICTED:_uncharacterized_protein_LOC102604646_[Solanum_tuberosum]
MSTRG.22687	93.9971	84.4825	76.9313	54.0284	51.3917	52.7746	2.09804	1.06904	0.00121713	0.0157592	up	Gene:G18527|TU30272(8.8)	UNKNOWN	chr15	23480943	23481610	PREDICTED:_proteasome_subunit_beta_type-5_[Solanum_lycopersicum]
MSTRG.51639	44.0048	42.8851	41.0422	16.4586	16.022	17.8623	2.76745	1.46856	0.001218	0.0157592	up	Gene:G41405|TU67720(9.2)	UNKNOWN	scaffold13413	44	1528	PREDICTED:_cyclic_nucleotide-gated_ion_channel_1-like_[Nicotiana_tomentosiformis]
MSTRG.32302	8.94514	9.21214	6.42738	2.25521	2.21284	2.2519	4.45243	2.15459	0.00121835	0.0157592	up	Gene:G26207|TU43009(7.6)	UNKNOWN	chr4	20560522	20561736	PREDICTED:_calcium-dependent_protein_kinase_32_isoform_X1_[Sesamum_indicum]
MSTRG.19931	20.7066	20.0536	17.5034	10.0131	10.3306	11.0854	2.28736	1.19368	0.00121896	0.0157592	up	Gene:G16225|TU26487(73.3)	UNKNOWN	chr14	42220826	42222922	PREDICTED:_D-3-phosphoglycerate_dehydrogenase_3,_chloroplastic-like_[Nicotiana_sylvestris]
MSTRG.57699	1.63961	1.72853	1.46134	0.465856	0.430315	0.475438	2.02742	1.01964	0.00122181	0.015762	up	Gene:G44705|TU72299(128.4)	UNKNOWN	scaffold2576	49329	51460	PREDICTED:_glucan_endo-1,3-beta-glucosidase_13-like_[Nicotiana_sylvestris]
MSTRG.24323	44.2912	45.8573	35.5123	15.3462	15.2885	15.2393	3.68483	1.8816	0.00122194	0.015762	up	Gene:G19812|TU32415(20.2)	UNKNOWN	chr2	12848758	12849893	PREDICTED:_U-box_domain-containing_protein_2_[Nicotiana_tomentosiformis]
MSTRG.2729	138.82	129.365	111.61	26.0768	29.881	26.4479	5.97153	2.5781	0.00122257	0.015762	up	Gene:G2241|TU3721(5.7)	UNKNOWN	chr1	33447115	33447582	PREDICTED:_uncharacterized_protein_LOC104095329_[Nicotiana_tomentosiformis]
MSTRG.45161	29.3865	26.315	24.7762	6.63397	7.12572	6.33747	4.3921	2.13491	0.00122308	0.015762	up	Gene:G36587|TU60009(1.3)	UNKNOWN	chr8	17064019	17065573	PREDICTED:_uncharacterized_protein_LOC104089035_[Nicotiana_tomentosiformis]
MSTRG.5637	18.4159	18.3901	14.3227	8.67839	8.20492	8.55732	2.73907	1.45368	0.00122589	0.0157921	up	Gene:G4587|TU7593(7.9)	UNKNOWN	chr10	34800851	34805349	PREDICTED:_probable_U6_snRNA-associated_Sm-like_protein_LSm4_[Nicotiana_sylvestris]
MSTRG.2727	41.5393	47.0182	55.1619	5.83423	5.08362	5.65808	5.13952	2.36163	0.00122758	0.0157942	up	Gene:G2247|TU3740(3.3)	UNKNOWN	chr1	33354207	33357430	PREDICTED:_phosphoethanolamine_N-methyltransferase-like_[Nicotiana_sylvestris]
MSTRG.60917	66.0929	76.0693	65.9935	11.4001	11.0325	10.678	6.07617	2.60316	0.00122793	0.0157942	up	Gene:G46186|TU74438(2.1)	UNKNOWN	scaffold34464	356	783	PREDICTED:_ABC_transporter_C_family_member_10-like_isoform_X1_[Solanum_tuberosum]
MSTRG.25957	26.4483	25.9975	19.1244	5.68376	6.13582	5.54535	5.72118	2.51631	0.00122985	0.0158079	up	Gene:G21081|TU34475(60.7)	UNKNOWN	chr2	37003728	37008243	PREDICTED:_NADPH--cytochrome_P450_reductase-like_[Sesamum_indicum]
MSTRG.12160	44.521	45.8107	46.0671	15.6313	14.1664	15.0951	2.81684	1.49408	0.00123108	0.0158146	up	Gene:G9848|TU16187(30.5)	UNKNOWN	chr12	37297197	37301490	PREDICTED:_endo-1,3;1,4-beta-D-glucanase-like_[Sesamum_indicum]
MSTRG.45839	21.4044	19.5078	14.0172	8.16454	8.32632	7.85611	3.7099	1.89138	0.00123313	0.0158309	up	Gene:G37180|TU60944(1.2)	UNKNOWN	chr8	28800660	28801580	PREDICTED:_ABSCISIC_ACID-INSENSITIVE_5-like_protein_2_[Sesamum_indicum]
MSTRG.32093	2.92823	2.25039	2.04551	0.128502	0.157853	0.143836	4.10564	2.03761	0.00123514	0.0158309	up	Gene:G26074|TU42789(3.4)	UNKNOWN	chr4	18331304	18331610	STS14_protein,_putative_n=1_Tax=Ricinus_communis_RepID=
MSTRG.24789	51.5154	55.9595	75.1619	13.2035	12.3511	12.3215	2.58981	1.37285	0.00123905	0.0158472	up	Gene:G20180|TU33001(1.3)	UNKNOWN	chr2	21173780	21174555	PREDICTED:_ABC_transporter_C_family_member_10-like_[Nicotiana_tomentosiformis]
MSTRG.65248	15.0864	15.1138	11.4686	4.45	4.13221	4.09188	4.16914	2.05975	0.00123932	0.0158472	up	Gene:G48510|TU77913(2.9)	UNKNOWN	scaffold8460	4497	5299	PREDICTED:_translation_initiation_factor_eIF-2B_subunit_gamma_[Sesamum_indicum]
MSTRG.34306	13.5748	14.7553	10.8571	1.0885	1.3277	1.18001	8.88767	3.15181	0.00123953	0.0158472	up	Gene:G27690|TU45418(0.3)	UNKNOWN	chr5	1335644	1336183	PREDICTED:_aspartic_proteinase-like_protein_1_isoform_X1_[Solanum_lycopersicum]
MSTRG.437	29.3274	26.2378	23.0347	16.8159	17.2825	16.886	2.0678	1.0481	0.00124095	0.0158604	up	Gene:G285|TU497(76.5)	UNKNOWN	chr1	5901476	5904430	PREDICTED:_probable_E3_ubiquitin-protein_ligase_LOG2_[Solanum_lycopersicum]
MSTRG.40130	20.0107	21.6164	16.3598	1.93877	1.51534	1.64412	10.3409	3.37029	0.00124212	0.0158703	up	Gene:G32612|TU53417(4.4)	UNKNOWN	chr6	27896784	27897562	PREDICTED:_probable_purine_permease_10_isoform_X1_[Nicotiana_sylvestris]
MSTRG.23824	2.15121	1.72635	1.49971	0.541796	0.540275	0.613505	2.4424	1.2883	0.00124591	0.015887	up	Gene:G19428|TU31749(0.8)	UNKNOWN	chr2	7295969	7297763	-
MSTRG.47096	5.47795	4.57463	3.88865	2.36634	2.33449	2.61614	2.43808	1.28575	0.00124682	0.0158889	up	Gene:G38228|TU62652(14.9)	UNKNOWN	chr9	2654044	2655555	PREDICTED:_E3_ubiquitin-protein_ligase_SINAT5-like_[Sesamum_indicum]
MSTRG.26632	75.8522	71.4062	66.4931	38.7521	35.8572	38.7165	2.258	1.17505	0.00124713	0.0158889	up	Gene:G21623|TU35337(26.4)	UNKNOWN	chr2	45047808	45049775	PREDICTED:_multiple_myeloma_tumor-associated_protein_2_homolog_[Nicotiana_tomentosiformis]
MSTRG.12940	20.2219	17.4222	15.376	5.00475	5.63003	5.29315	4.15719	2.05561	0.00124822	0.0158909	up	Gene:G10498|TU17296(15.5)	UNKNOWN	chr12	45932513	45934439	PREDICTED:_uncharacterized_protein_LOC104103049_isoform_X1_[Nicotiana_tomentosiformis]
MSTRG.30513	16.8129	17.645	18.73	1.38429	1.62548	1.81001	6.38557	2.67482	0.00124934	0.015897	up	Gene:G24639|TU40397(1.5)	UNKNOWN	chr4	2339826	2341426	PREDICTED:_serine_carboxypeptidase-like_18_isoform_X1_[Nicotiana_sylvestris]
MSTRG.64362	31.213	31.1814	35.2498	11.0717	10.3925	10.2229	2.39847	1.26211	0.00125039	0.0159017	up	Gene:G48013|TU77165(31.2)	UNKNOWN	scaffold7225	3136	10256	PREDICTED:_uncharacterized_protein_LOC104104474_[Nicotiana_tomentosiformis]
MSTRG.22383	6.12536	6.1891	4.22655	0.975339	0.789759	1.08585	5.51835	2.46424	0.00125255	0.0159177	up	Gene:G18238|TU29816(1.2)	UNKNOWN	chr15	16947750	16948473	PREDICTED:_zinc_transporter_8-like_[Nicotiana_tomentosiformis]
MSTRG.55081	13.1747	13.0789	11.5667	0.24472	0.343001	0.0803682	12.7731	3.67504	0.00125299	0.0159183	up	Gene:G43353|TU70482(1.6)	UNKNOWN	scaffold2013	45177	45632	Gibberellin_3b-hydroxylase_No3_n=1_Tax=Lactuca_sativa_RepID=
MSTRG.22512	8.37182	8.78222	6.80844	1.34463	1.08699	1.19946	5.47363	2.4525	0.0012541	0.0159274	up	Gene:G18388|TU30044(0.3)	UNKNOWN	chr15	19416737	19417302	PREDICTED:_protein_DA1-related_2_isoform_X1_[Sesamum_indicum]
MSTRG.21316	51.8235	47.0028	46.8589	20.5739	19.4203	20.679	2.6585	1.41061	0.00125608	0.0159389	up	Gene:G17386|TU28443(48.0)	UNKNOWN	chr15	4547479	4548405	Heat_shock_protein_90_[Nicotiana_tabacum]
MSTRG.22151	1.66679	1.81986	2.07351	0	0.0192521	0.0598358	2.29828	1.20055	0.00125642	0.0159389	up	Gene:G18067|TU29526(13.4)	UNKNOWN	chr15	14273366	14273867	-
MSTRG.57934	107.424	101.884	112.775	36.6862	36.5329	37.9373	2.6181	1.38852	0.0012568	0.0159389	up	Gene:G44811|TU72447(102.7)	UNKNOWN	scaffold2629	73320	75625	PREDICTED:_BRASSINOSTEROID_INSENSITIVE_1-associated_receptor_kinase_1-like_[Nicotiana_sylvestris]
MSTRG.41927	6.6793	6.38497	5.50068	2.21582	2.40252	2.59341	2.73452	1.45129	0.00125886	0.0159526	up	Gene:G33950|TU55629(28.7)	UNKNOWN	chr7	10674866	10677133	PREDICTED:_tubulin_beta-2_chain-like_[Solanum_tuberosum]
MSTRG.48185	16.2669	18.2924	16.5738	1.24628	1.53089	1.581	7.53135	2.91291	0.00126001	0.0159622	up	Gene:G39187|TU64284(4.1)	UNKNOWN	chr9	14315776	14323118	beta-mannosidase_precursor_[Solanum_lycopersicum]
MSTRG.47334	20.4757	20.5791	17.1652	9.2363	8.57071	8.87039	2.67473	1.4194	0.00126253	0.0159803	up	Gene:G38513|TU63139(19.8)	UNKNOWN	chr9	5980912	5983582	PREDICTED:_alanine_aminotransferase_2-like_[Nicotiana_sylvestris]
MSTRG.56774	71.6341	66.7243	50.7035	31.9739	28.4262	32.7939	3.34838	1.74346	0.00126296	0.0159803	up	Gene:G44253|TU71706(59.2)	UNKNOWN	scaffold235	60234	63949	RecName:_Full=Spermidine_synthase;_Short=SPDSY;_AltName:_Full=Putrescine_aminopropyltransferase
MSTRG.63114	64.9778	55.9072	47.2819	25.517	23.0479	26.6446	3.43741	1.78132	0.00126373	0.0159803	up	Gene:G47306|TU76146(37.7)	UNKNOWN	scaffold5460	12563	14455	PREDICTED:_transcription_elongation_factor_B_polypeptide_1_isoform_X2_[Sesamum_indicum]
MSTRG.4303	222.26	215.915	190.946	108.972	103.279	114.999	2.44299	1.28865	0.00126408	0.0159803	up	Gene:G3615|TU5933(217.0)	UNKNOWN	chr10	18464229	18465819	PREDICTED:_60S_ribosomal_protein_L31_[Sesamum_indicum]
MSTRG.36413	29.9283	28.8395	26.3983	13.4543	13.4725	14.7993	2.39614	1.26071	0.00126461	0.0159803	up	Gene:G29411|TU48236(0.3)	UNKNOWN	chr5	28484492	28484926	PREDICTED:_adenosine_kinase_[Sesamum_indicum]
MSTRG.25011	67.6713	63.0484	58.617	36.9733	34.6887	37.5575	2.10937	1.07681	0.00126692	0.0159895	up	Gene:G20329|TU33221(86.8)	UNKNOWN	chr2	24483774	24486385	PREDICTED:_uncharacterized_protein_LOC104120686_[Nicotiana_tomentosiformis]
MSTRG.59107	96.5613	94.1129	82.3527	34.1084	34.3261	38.5473	3.25633	1.70325	0.00126771	0.0159917	up	Gene:G45392|TU73280(160.6)	UNKNOWN	scaffold29240	338	1585	PREDICTED:_FRIGIDA-like_protein_3_isoform_X2_[Nicotiana_sylvestris]
MSTRG.11491	12.6476	12.3465	14.3199	4.33601	4.26215	4.34814	2.20694	1.14205	0.00127045	0.0160189	up	Gene:G9319|TU15327(21.5)	UNKNOWN	chr12	28851093	28855837	PREDICTED:_transcription_factor_bHLH81-like_isoform_X1_[Solanum_tuberosum]
MSTRG.49172	22.94	18.498	16.4253	7.21323	7.07949	7.17503	3.75666	1.90945	0.00127213	0.0160351	up	Gene:G39872|TU65426(11.1)	UNKNOWN	chr9	28529618	28531453	PREDICTED:_ras-related_protein_RABA6a-like_[Nicotiana_tomentosiformis]
MSTRG.36929	188.68	192.414	148.779	30.4172	29.9131	26.7653	8.29424	3.05211	0.00127284	0.0160391	up	Gene:G29835|TU48894(33.6)	UNKNOWN	chr5	33019115	33022021	PREDICTED:_alpha-galactosidase-like_[Nicotiana_sylvestris]
MSTRG.35233	6.89174	6.53852	6.45884	2.41692	2.14817	2.34953	2.50439	1.32446	0.00127578	0.0160611	up	Gene:G28497|TU46709(1.0)	UNKNOWN	chr5	12178569	12179776	PREDICTED:_inositol_hexakisphosphate_and_diphosphoinositol-pentakisphosphate_kinase_2-like_isoform_X1_[Nicotiana_tomentosiformis]
MSTRG.46774	23.6638	22.5193	17.9566	10.9612	11.8454	11.7573	2.62905	1.39454	0.00128024	0.0161021	up	Gene:G38146|TU62498(6.5)	UNKNOWN	chr9	291547	293678	PREDICTED:_lysophospholipid_acyltransferase_LPEAT2_[Nicotiana_sylvestris]
MSTRG.20037	6.40665	4.9838	4.30259	1.20627	1.18315	1.15075	4.38518	2.13264	0.00128179	0.0161166	up	Gene:G16301|TU26605(2.4)	UNKNOWN	chr14	43644179	43645349	PREDICTED:_cysteine_proteinase_RD19a-like_[Solanum_tuberosum]
MSTRG.44152	2.18754	2.03198	1.84614	0.73334	0.60892	0.696569	2.12171	1.08523	0.00128359	0.0161342	up	Gene:G35732|TU58591(2.5)	UNKNOWN	chr8	4413576	4414484	PREDICTED:_uncharacterized_protein_LOC104240085_[Nicotiana_sylvestris]
MSTRG.2316	9.49425	9.83979	8.41058	4.06978	3.88404	3.94247	2.46502	1.3016	0.00128519	0.0161386	up	Gene:G1944|TU3244(3.3)	UNKNOWN	chr1	29776094	29776364	-
MSTRG.1543	11.083	10.8789	10.6653	5.21642	5.11793	5.55595	2.01139	1.00819	0.00128555	0.0161386	up	Gene:G1146|TU1902(0.8)	UNKNOWN	chr1	22033867	22035760	PREDICTED:_ubiquinone_biosynthesis_protein_COQ9,_mitochondrial-like_[Solanum_tuberosum]
MSTRG.511	20.2716	17.1842	16.2547	7.36128	7.25652	7.42743	2.96334	1.56722	0.00128909	0.016168	up	Gene:G325|TU556(45.0)	UNKNOWN	chr1	7520629	7524409	PREDICTED:_NADH_dehydrogenase_[ubiquinone]_iron-sulfur_protein_7,_mitochondrial_[Nicotiana_tomentosiformis]
MSTRG.26588	108.809	103.724	86.1773	43.5498	43.2955	40.7437	3.18183	1.66986	0.00129005	0.0161704	up	Gene:G21607|TU35314(77.5)	UNKNOWN	chr2	44613443	44616083	PREDICTED:_uncharacterized_protein_LOC104213893_[Nicotiana_sylvestris]
MSTRG.46383	201.621	193.275	181.814	109.984	111.006	105.797	2.0068	1.00489	0.00129331	0.0161936	up	Gene:G37880|TU62036(175.1)	UNKNOWN	chr8	40438979	40441884	PREDICTED:_eukaryotic_translation_initiation_factor_5A-3_[Nicotiana_tomentosiformis]
MSTRG.39495	11.8442	10.7304	9.17639	2.86104	3.06126	2.67998	4.05609	2.02009	0.00129394	0.0161936	up	Gene:G32029|TU52512(7.8)	UNKNOWN	chr6	18398950	18401044	PREDICTED:_uncharacterized_protein_LOC105162997_[Sesamum_indicum]
MSTRG.36784	2.76231	3.27724	2.92232	0	0	0	3.90059	1.96369	0.00129406	0.0161936	up	Gene:G29697|TU48671(2.5)	UNKNOWN	chr5	31381971	31383460	PREDICTED:_CEN-like_protein_1_[Sesamum_indicum]
MSTRG.44476	11.8475	10.6607	9.57825	1.16238	0.828864	0.858347	7.77377	2.95861	0.00129466	0.0161936	up	Gene:G36061|TU59132(20.2)	UNKNOWN	chr8	9116191	9119027	PREDICTED:_uncharacterized_membrane_protein_C776.05_[Nicotiana_tomentosiformis]
MSTRG.227	17.6833	17.7266	14.4943	2.38884	1.93324	1.91962	7.55339	2.91712	0.00129476	0.0161936	up	Gene:G151|TU253(0.7)	UNKNOWN	chr1	3331859	3334153	PREDICTED:_chloride_channel_protein_CLC-b_[Solanum_lycopersicum]
MSTRG.38101	98.5754	100.282	96.1884	22.0801	20.2254	18.9974	4.75273	2.24876	0.00129479	0.0161936	up	Gene:G30693|TU50298(12.0)	UNKNOWN	chr6	1520025	1522159	PREDICTED:_cold-regulated_413_plasma_membrane_protein_2-like_[Solanum_tuberosum]
MSTRG.25006	9.78071	7.98725	6.12692	2.4988	2.36658	2.22396	4.61456	2.20619	0.00129576	0.0161951	up	Gene:G20320|TU33208(35.9)	UNKNOWN	chr2	24391206	24392623	PREDICTED:_60S_acidic_ribosomal_protein_P3-like_[Solanum_lycopersicum]
MSTRG.18744	10.0261	9.55475	12.0731	1.40489	1.34438	1.41435	3.67186	1.87651	0.00129607	0.0161951	up	Gene:G15316|TU25026(4.7)	UNKNOWN	chr14	26081674	26086445	PREDICTED:_calreticulin-3-like_isoform_X1_[Nicotiana_sylvestris]
MSTRG.34155	34.7506	34.9097	34.8373	15.3752	15.6028	16.5561	2.15413	1.1071	0.00129651	0.0161956	up	Gene:G27555|TU45185(70.3)	UNKNOWN	chr5	225313	227947	PREDICTED:_transcription_factor_bHLH35-like_isoform_X2_[Nicotiana_tomentosiformis]
MSTRG.42163	12.3959	11.7347	11.623	3.98313	3.60279	4.06659	2.90255	1.53732	0.00129799	0.016204	up	Gene:G34102|TU55935(1.7)	UNKNOWN	chr7	14726457	14727265	PREDICTED:_metal_tolerance_protein_4-like_[Solanum_lycopersicum]
MSTRG.33753	9.48147	12.9131	13.8888	0	0.0540944	0	8.08488	3.01523	0.00129951	0.0162068	up	Gene:G27283|TU44746(2.6)	UNKNOWN	chr4	42728536	42728990	PREDICTED:_proteinase_inhibitor_PSI-1.2-like_[Nicotiana_tomentosiformis]
MSTRG.25062	21.9867	20.9317	18.7672	10.5764	11.2575	11.6103	2.22364	1.15292	0.00129993	0.0162068	up	Gene:G20384|TU33303(14.8)	UNKNOWN	chr2	24969121	24972423	PREDICTED:_exocyst_complex_component_SEC10_[Nicotiana_tomentosiformis]
MSTRG.39545	5.42028	5.04057	4.97793	1.98471	2.16203	2.10744	2.17662	1.12209	0.00130125	0.0162068	up	Gene:G32039|TU52531(3.3)	UNKNOWN	chr6	18720872	18723504	PREDICTED:_uncharacterized_protein_LOC102604677_[Solanum_tuberosum]
MSTRG.53856	11.3207	10.2142	8.31604	4.32614	4.8241	4.74146	2.88569	1.52892	0.00130237	0.0162068	up	Gene:G42682|TU69567(1.7)	UNKNOWN	scaffold17506	2231	3272	PREDICTED:_uncharacterized_protein_LOC104239702_[Nicotiana_sylvestris]
MSTRG.3750	2.14123	1.75418	1.48749	0.0147914	0.0741082	0	3.65136	1.86843	0.00130333	0.0162068	up	Gene:G3203|TU5257(1.2)	UNKNOWN	chr10	10881501	10883307	PREDICTED:_polyphenol_oxidase,_chloroplastic-like_[Nicotiana_tomentosiformis]
MSTRG.7841	1.42031	1.23924	1.19742	0.040295	0.100903	0.103859	2.39676	1.26108	0.0013034	0.0162068	up	Gene:G6365|TU10492(1.0)	UNKNOWN	chr11	16812588	16813145	PREDICTED:_methylesterase_10-like_isoform_X1_[Nicotiana_tomentosiformis]
MSTRG.33618	9.61501	9.13805	5.56802	4.13249	3.83982	4.2671	3.67763	1.87878	0.00130345	0.0162068	up	Gene:G27190|TU44612(36.3)	UNKNOWN	chr4	40774469	40775162	PREDICTED:_phosphatidylinositol_4-kinase_gamma_7-like_isoform_X1_[Nicotiana_sylvestris]
MSTRG.10267	23.2189	22.3254	20.7704	11.5354	12.3717	12.0457	2.06489	1.04606	0.00130429	0.0162123	up	Gene:G8764|TU14418(4.2)	UNKNOWN	chr12	8411445	8413732	PREDICTED:_serine/threonine-protein_kinase_PBS1-like_[Nicotiana_tomentosiformis]
MSTRG.32827	30.4633	26.8414	24.7342	13.0434	12.2829	13.6021	2.69565	1.43063	0.00130569	0.0162186	up	Gene:G26658|TU43789(31.6)	UNKNOWN	chr4	26732323	26734858	PREDICTED:_uncharacterized_protein_LOC102589244_[Solanum_tuberosum]
MSTRG.924	28.1033	23.6798	17.5491	14.0965	15.0581	14.7295	2.86683	1.51946	0.0013063	0.0162186	up	Gene:G631|TU1057(1.3)	UNKNOWN	chr1	15259783	15260143	PREDICTED:_ATP-dependent_zinc_metalloprotease_FTSH_9,_chloroplastic-like_[Solanum_tuberosum]
MSTRG.44525	16.2005	16.042	14.8017	8.26414	8.30583	7.87207	2.04732	1.03373	0.00130657	0.0162186	up	Gene:G36158|TU59297(19.2)	UNKNOWN	chr8	7896320	7898518	PREDICTED:_uncharacterized_protein_LOC104226094_isoform_X2_[Nicotiana_sylvestris]
MSTRG.36554	26.9053	27.0221	22.215	8.28756	8.82217	8.13588	3.66096	1.87222	0.00130704	0.0162186	up	Gene:G29522|TU48402(3.8)	UNKNOWN	chr5	29454407	29454851	PREDICTED:_probable_6-phosphogluconolactonase_4,_chloroplastic_[Solanum_lycopersicum]
MSTRG.27787	22.2229	21.2917	15.9393	0.945109	0.923287	0.60047	17.4	4.12102	0.00130778	0.0162186	up	Gene:G22537|TU36849(0.7)	UNKNOWN	chr3	10905230	10905972	PREDICTED:_E3_ubiquitin_protein_ligase_RIE1-like_[Nicotiana_tomentosiformis]
MSTRG.27703	94.7479	92.4359	87.4021	40.1652	43.0272	40.2313	2.43364	1.28312	0.00131338	0.0162463	up	Gene:G22485|TU36766(4.8)	UNKNOWN	chr3	9540043	9622780	PREDICTED:_uncharacterized_protein_LOC104215021_[Nicotiana_sylvestris]
MSTRG.30148	13.2295	12.4075	10.6701	6.91858	6.98975	6.6583	2.18948	1.13059	0.00131388	0.0162463	up	Gene:G24349|TU39910(15.0)	UNKNOWN	chr3	33716660	33780988	Uncharacterized_protein_n=1_Tax=Prunus_persica_RepID=
MSTRG.17464	11.8779	11.5194	8.72906	6.23283	6.42678	6.40193	2.41167	1.27003	0.00131465	0.0162499	up	Gene:G14279|TU23315(27.9)	UNKNOWN	chr14	10920001	10922829	PREDICTED:_FRIGIDA-like_protein_4a_[Solanum_lycopersicum]
MSTRG.55803	24.1826	24.2733	18.7116	11.0798	10.5067	10.9351	2.8817	1.52692	0.00131501	0.0162499	up	Gene:G43755|TU71043(19.5)	UNKNOWN	scaffold21429	69	1786	PREDICTED:_N-alpha-acetyltransferase_20_[Sesamum_indicum]
MSTRG.41694	4.4825	5.07993	3.94528	0.348572	0.31495	0.349502	4.99946	2.32177	0.00131574	0.0162499	up	Gene:G33855|TU55485(14.1)	UNKNOWN	chr7	7455989	7458866	PREDICTED:_probable_sodium/metabolite_cotransporter_BASS3,_chloroplastic_isoform_X1_[Nicotiana_tomentosiformis]
MSTRG.19930	9.87828	8.76355	6.32211	3.22238	3.21553	3.96728	3.80695	1.92863	0.0013167	0.0162499	up	Gene:G16219|TU26479(1.9)	UNKNOWN	chr14	42217542	42218315	PREDICTED:_RNA_pseudouridine_synthase_4,_mitochondrial-like_[Solanum_tuberosum]
MSTRG.51704	3.14098	3.18491	1.62174	0	0	0	7.23706	2.8554	0.00131794	0.0162499	up	Gene:G41447|TU67776(0.8)	UNKNOWN	scaffold1350	168155	168586	Pn47p_n=1_Tax=Ipomoea_nil_RepID=
MSTRG.46699	415.951	432.422	422.487	104.192	99.6301	113.307	4.05326	2.01908	0.00131861	0.0162499	up	Gene:G37903|TU62068(163.3)	UNKNOWN	chr8	40130345	40132004	PREDICTED:_cysteine_proteinase_3-like_[Sesamum_indicum]
MSTRG.29422	20.2876	21.2731	18.0055	6.93765	6.84619	6.59054	3.20192	1.67894	0.00131902	0.0162499	up	Gene:G23809|TU38976(21.9)	UNKNOWN	chr3	27157365	27160117	PREDICTED:_uncharacterized_protein_LOC105174785_[Sesamum_indicum]
MSTRG.4094	32.488	30.6326	17.7378	13.6733	12.825	14.4826	4.53803	2.18206	0.0013194	0.0162499	up	Gene:G3447|TU5661(6.3)	UNKNOWN	chr10	15540692	15542047	PREDICTED:_dihydroneopterin_aldolase-like_[Solanum_tuberosum]
MSTRG.65577	15.2678	13.7588	11.2992	6.10452	6.1502	5.74957	3.00899	1.58928	0.00132231	0.0162674	up	Gene:G48660|TU78130(13.6)	UNKNOWN	scaffold889	141301	143155	PREDICTED:_myb_family_transcription_factor_APL-like_[Sesamum_indicum]
MSTRG.10608	1.56575	0.904473	0.351242	0	0	0	4.54896	2.18554	0.00132262	0.0162674	up	Gene:G8600|TU14146(0.8)	UNKNOWN	chr12	13363818	13364916	PREDICTED:_putative_protein_phosphatase_2C-like_protein_44_[Solanum_lycopersicum]
MSTRG.32520	1.94709	1.75498	1.05778	0.318314	0.24137	0.460344	3.36548	1.75081	0.00132285	0.0162674	up	Gene:G26558|TU43627(2.7)	UNKNOWN	chr4	22581345	22583785	PREDICTED:_uncharacterized_protein_LOC104217333_[Nicotiana_sylvestris]
MSTRG.37381	8.74679	8.87319	7.49166	2.49439	2.69252	2.44391	3.23426	1.69343	0.00132382	0.0162693	up	Gene:G30105|TU49329(1.5)	UNKNOWN	chr5	38442044	38443029	Uncharacterized_protein_Fragment
MSTRG.16102	29.9128	29.5869	24.8166	16.7438	16.3304	17.8057	2.16396	1.11367	0.00132419	0.0162693	up	Gene:G13111|TU21489(9.1)	UNKNOWN	chr13	35666733	35672636	PREDICTED:_U4/U6_small_nuclear_ribonucleoprotein_Prp31_[Sesamum_indicum]
MSTRG.37581	39.1609	38.627	34.9248	19.6885	20.5836	19.5097	2.15512	1.10777	0.00132421	0.0162693	up	Gene:G30270|TU49620(1.0)	UNKNOWN	chr5	40127977	40130045	PREDICTED:_histidinol_dehydrogenase,_chloroplastic_isoform_X1_[Sesamum_indicum]
MSTRG.11509	5.39478	5.47623	4.036	1.65426	1.46925	1.6238	3.36661	1.75129	0.00132541	0.0162723	up	Gene:G9326|TU15340(10.5)	UNKNOWN	chr12	28994905	28996669	PREDICTED:_uncharacterized_protein_LOC105175261_[Sesamum_indicum]
MSTRG.1784	43.3355	38.2133	35.4644	3.01144	2.50306	2.1974	14.0967	3.81729	0.00132952	0.0162921	up	Gene:G1453|TU2444(5.4)	UNKNOWN	chr1	24782516	24785049	PREDICTED:_geraniol_8-hydroxylase-like_[Nicotiana_sylvestris]
MSTRG.44380	280.913	267.477	278.363	58.8398	52.0593	59.4366	4.89711	2.29193	0.00133005	0.0162921	up	Gene:G36027|TU59080(91.7)	UNKNOWN	chr8	7447206	7448563	Cathepsin_B-like_cysteine_proteinase_n=1_Tax=Ipomoea_batatas_RepID=
MSTRG.65633	25.0155	25.4771	20.9663	4.38841	5.08545	4.52493	5.61662	2.4897	0.00133376	0.0163118	up	Gene:G48731|TU78235(5.8)	UNKNOWN	scaffold8989	2	4430	PREDICTED:_aldehyde_dehydrogenase_family_2_member_C4_[Sesamum_indicum]
MSTRG.51767	61.6566	60.3597	54.952	21.143	20.5223	19.1214	3.27368	1.71091	0.00133403	0.0163118	up	Gene:G41496|TU67855(40.2)	UNKNOWN	scaffold13642	1514	3197	PREDICTED:_uncharacterized_protein_LOC101246792_[Solanum_lycopersicum]
MSTRG.12967	90.3778	94.1507	82.2173	42.2594	40.8771	43.1373	2.46597	1.30215	0.00133529	0.0163118	up	Gene:G10643|TU17538(180.9)	UNKNOWN	chr12	46372108	46374839	PREDICTED:_60S_ribosomal_protein_L5_[Nicotiana_sylvestris]
MSTRG.15963	27.6958	29.9574	24.826	8.43528	8.12954	8.50164	3.69363	1.88504	0.00133531	0.0163118	up	Gene:G12997|TU21304(15.0)	UNKNOWN	chr13	33247590	33250474	PREDICTED:_probable_transaldolase_[Nicotiana_tomentosiformis]
MSTRG.58574	45.079	46.8679	44.9682	17.7244	17.0998	16.2867	2.59552	1.37602	0.00133605	0.0163118	up	Gene:G45141|TU72932(0.6)	UNKNOWN	scaffold27813	1212	1744	PREDICTED:_uncharacterized_protein_LOC104089457_isoform_X1_[Nicotiana_tomentosiformis]
MSTRG.61935	14.9702	13.6077	9.56223	4.70091	4.18216	4.19134	4.60009	2.20166	0.00133687	0.0163118	up	Gene:G46703|TU75197(7.8)	UNKNOWN	scaffold4069	274	1812	PREDICTED:_polypyrimidine_tract-binding_protein_homolog_2_isoform_X1_[Nicotiana_sylvestris]
MSTRG.21293	10.023	10.447	11.3878	1.33242	1.02453	1.12104	4.56728	2.19134	0.00133734	0.0163118	up	Gene:G17280|TU28276(2.5)	UNKNOWN	chr15	3765132	3768252	PREDICTED:_wall-associated_receptor_kinase-like_1_[Nicotiana_sylvestris]
MSTRG.21014	65.1704	65.7248	53.4876	31.986	32.9738	33.8824	2.49867	1.32116	0.00133918	0.0163118	up	Gene:G17127|TU28019(3.2)	UNKNOWN	chr15	579355	580721	PREDICTED:_copper_chaperone_for_superoxide_dismutase,_chloroplastic/cytosolic_isoform_X2_[Nicotiana_tomentosiformis]
MSTRG.19420	15.5153	14.6214	10.0471	7.70894	8.06072	8.62617	2.88027	1.5262	0.00134029	0.0163118	up	Gene:G15894|TU25968(1.4)	UNKNOWN	chr14	36525673	36526220	PREDICTED:_transcription_factor_TGA1_[Solanum_lycopersicum]
MSTRG.37391	10.9347	10.4496	10.5342	4.38112	4.16624	4.01487	2.30975	1.20774	0.00134199	0.0163118	up	Gene:G30123|TU49358(1.0)	UNKNOWN	chr5	38534017	38534509	PREDICTED:_GATA_transcription_factor_26_[Nicotiana_sylvestris]
MSTRG.16571	9.13187	10.1324	10.0105	2.41616	2.48552	2.23517	2.84339	1.50761	0.00134305	0.0163118	up	Gene:G13492|TU22063(4.3)	UNKNOWN	chr14	252565	253117	PREDICTED:_lanC-like_protein_GCL2_[Nicotiana_tomentosiformis]
MSTRG.9415	103.041	96.5385	86.679	40.5934	44.5806	43.344	2.79266	1.48164	0.00134361	0.0163118	up	Gene:G7876|TU12968(56.3)	UNKNOWN	chr12	693493	694681	PREDICTED:_eukaryotic_translation_initiation_factor_1A-like_[Solanum_lycopersicum]
MSTRG.11673	116.467	107.369	112.13	19.2618	16.2629	17.4604	6.29075	2.65323	0.00134615	0.0163118	up	Gene:G9511|TU15619(0.9)	UNKNOWN	chr12	32612268	32614350	PREDICTED:_non-specific_lipid-transfer_protein-like_protein_At5g64080-like_[Solanum_tuberosum]
MSTRG.41151	24.5481	25.0189	20.0203	8.21534	8.04319	7.71565	3.60383	1.84953	0.00134665	0.0163118	up	Gene:G33397|TU54741(4.5)	UNKNOWN	chr7	1986754	1987496	-
MSTRG.49686	18.7115	15.6869	13.4478	1.20224	1.65422	1.34227	10.5173	3.3947	0.00134667	0.0163118	up	Gene:G40235|TU66003(0.6)	UNKNOWN	chr9	36733936	36735290	PREDICTED:_vacuolar_amino_acid_transporter_1-like_[Nicotiana_tomentosiformis]
MSTRG.23752	6.25064	5.6173	6.30034	1.17681	1.12416	1.09758	3.15639	1.65827	0.0013468	0.0163118	up	Gene:G19367|TU31648(3.1)	UNKNOWN	chr2	6661071	6662116	PREDICTED:_protein_TIFY_10B-like_isoform_X1_[Nicotiana_tomentosiformis]
MSTRG.59324	14.5526	14.6262	13.4782	0.282015	0	0.24039	15.1115	3.91757	0.00134723	0.0163118	up	Gene:G45488|TU73416(4.1)	UNKNOWN	scaffold29670	283	1505	PREDICTED:_probable_carboxylesterase_15_[Solanum_lycopersicum]
MSTRG.34398	5.94761	7.2535	8.08092	0.777047	0.876726	0.782776	3.09019	1.6277	0.0013484	0.0163118	up	Gene:G27792|TU45588(5.9)	UNKNOWN	chr5	2956493	2957069	PREDICTED:_uncharacterized_protein_LOC102603468_[Solanum_tuberosum]
MSTRG.38321	45.4767	46.9758	42.8888	21.1944	21.7105	20.685	2.27036	1.18292	0.00134861	0.0163118	up	Gene:G31047|TU50900(35.6)	UNKNOWN	chr6	2499986	2502396	PREDICTED:_heat_shock_70_kDa_protein,_mitochondrial-like_[Sesamum_indicum]
MSTRG.14975	7.26717	7.35939	6.68238	3.36666	3.35906	3.18298	2.094	1.06626	0.00134913	0.0163118	up	Gene:G12325|TU20242(6.3)	UNKNOWN	chr13	16488933	16489872	PREDICTED:_uncharacterized_protein_LOC104238023_[Nicotiana_sylvestris]
MSTRG.19587	20.7779	20.4232	15.7742	9.37221	8.62683	9.7314	2.94624	1.55888	0.00135065	0.0163195	up	Gene:G15972|TU26092(2.5)	UNKNOWN	chr14	38687303	38687669	PREDICTED:_probable_inactive_purple_acid_phosphatase_27_[Sesamum_indicum]
MSTRG.45504	11.1828	11.6017	10.8666	2.254	1.92754	2.32171	4.16535	2.05844	0.00135134	0.0163195	up	Gene:G36930|TU60570(8.6)	UNKNOWN	chr8	22573678	22575319	PREDICTED:_26S_protease_regulatory_subunit_S10B_homolog_B-like_[Nicotiana_tomentosiformis]
MSTRG.40782	7.53503	7.43438	5.62297	2.87586	2.88244	3.2735	2.93704	1.55436	0.00135227	0.0163232	up	Gene:G33024|TU54077(0.6)	UNKNOWN	chr6	41554671	41557684	PREDICTED:_glucuronokinase_1-like_[Nicotiana_tomentosiformis]
MSTRG.8933	29.7445	30.1793	21.7829	5.43569	4.72206	5.96277	7.29784	2.86747	0.00135293	0.0163232	up	Gene:G7164|TU11814(20.2)	UNKNOWN	chr11	35510423	35514352	PREDICTED:_uncharacterized_protein_At2g38710-like_[Sesamum_indicum]
MSTRG.16482	14.2016	13.3152	14.1921	1.46759	1.5017	1.84311	5.80316	2.53684	0.00135305	0.0163232	up	Gene:G13316|TU21798(2.4)	UNKNOWN	chr13	40020227	40020725	PREDICTED:_uncharacterized_protein_LOC102590358_[Solanum_tuberosum]
MSTRG.11043	69.3641	72.5331	68.0124	19.5969	18.358	20.8174	3.69882	1.88707	0.00135471	0.0163232	up	Gene:G9021|TU14887(35.1)	UNKNOWN	chr12	20267161	20269092	PREDICTED:_uncharacterized_protein_LOC104226581_[Nicotiana_sylvestris]
MSTRG.9420	97.4315	93.4553	67.6206	9.8022	7.23234	8.84432	15.8705	3.98828	0.0013549	0.0163232	up	Gene:G7690|TU12666(23.1)	UNKNOWN	chr12	714214	718665	PREDICTED:_acidic_endochitinase-like_[Solanum_tuberosum]
MSTRG.32475	22.9883	22.9166	17.5373	8.91606	9.50628	9.63871	3.17775	1.66801	0.00135589	0.0163232	up	Gene:G26370|TU43300(2.2)	UNKNOWN	chr4	22980222	22980877	PREDICTED:_uncharacterized_protein_LOC104233510_[Nicotiana_sylvestris]
MSTRG.36914	76.1442	76.9674	69.274	42.0821	40.3805	40.3088	2.0682	1.04838	0.00135609	0.0163232	up	Gene:G29781|TU48793(30.9)	UNKNOWN	chr5	32931850	32934314	PREDICTED:_uncharacterized_aarF_domain-containing_protein_kinase_At5g05200,_chloroplastic_[Nicotiana_tomentosiformis]
MSTRG.13719	19.936	20.6793	25.6274	4.93959	5.48072	5.11541	2.57548	1.36484	0.00135655	0.0163232	up	Gene:G11256|TU18537(5.2)	UNKNOWN	chr13	2114177	2116952	PREDICTED:_uncharacterized_protein_LOC102589995_[Solanum_tuberosum]
MSTRG.46305	2.865	2.72357	2.12665	0.735045	0.839352	0.937659	2.69507	1.43032	0.00135921	0.0163308	up	Gene:G37738|TU61817(0.4)	UNKNOWN	chr8	35906400	35966424	-
MSTRG.61471	192.895	180.377	175.175	13.4486	10.9792	14.7428	15.7269	3.97516	0.00136268	0.0163457	up	Gene:G46445|TU74811(98.9)	UNKNOWN	scaffold3670	40956	41314	-
[truncated: 13,667 more rows]

## Sheet: Storage root
ID	FPKM.Storageroot-VCSP1	FPKM.Storageroot-VCSP2	FPKM.Storageroot-VCSP3	FPKM.Storageroot-VFSP1	FPKM.Storageroot-VFSP2	FPKM.Storageroot-VFSP3	fold change	log2FC	pval	qval	regulation	RefName	geneType	chromosome	start	end	description
[truncated: 2,651 more rows]
